# Supplementary material for: The GAGA factor regulatory network: Identification of GAGA factor associated proteins
Source: PLoS One. 2017 Mar 15;12(3):e0173602. doi: 10.1371/journal.pone.0173602 (PMC5351981; doi:10.1371/journal.pone.0173602)
Supplement: S2 File — (XLSX) [file pone.0173602.s002.xlsx]

## Sheet: ident_compare_8440
GAF associated proteins
		Peptide count	Peptide count	Spectral count	Spectral count	Seqcov	Seqcov	Peptide count	Peptide count	Spectral count	Spectral count	Seqcov	Seqcov	Peptide count	Peptide count	Spectral count	Spectral count	Seqcov	Seqcov
Accession	description	GAF IP 1	Mock 1	GAF IP 1	Mock 1	GAF IP 1	Mock 1	GAF IP 2	Mock 2	GAF IP 2	Mock 2	GAF IP 2	Mock 2	GAF IP 3	Mock 3	GAF IP 3	Mock 3	GAF IP 3	Mock 3
Q08605-2	Isoform B of Transcription factor GAGA OS=Drosophila melanogaster GN=Trl	144	3	1331	14	0.846	0.116	95	0	214	0	0.605	0	60	0	183	0	0.408	0
A4V1Y7	Trithorax-like, isoform C OS=Drosophila melanogaster GN=Trl PE=4 SV=1	144	3	1331	14	0.846	0.116	95	0	214	0	0.605	0	60	0	183	0	0.408	0
Q9V496	Apolipophorins OS=Drosophila melanogaster GN=Rfabg PE=1 SV=2	141	2	274	7	0.381	0.009	174	20	270	29	0.397	0.046	129	29	392	99	0.277	0.068
Q2PDY1	Trithorax-like, isoform G OS=Drosophila melanogaster GN=Trl PE=4 SV=1	130	2	1219	13	0.838	0.059	86	0	195	0	0.59	0	60	0	183	0	0.445	0
Q2PDY2	Trithorax-like, isoform I OS=Drosophila melanogaster GN=Trl PE=4 SV=1	123	3	1311	14	0.598	0.106	96	0	219	0	0.462	0	55	0	175	0	0.36	0
Q08605-4	Isoform I of Transcription factor GAGA OS=Drosophila melanogaster GN=Trl	123	3	1311	14	0.599	0.106	96	0	219	0	0.463	0	55	0	175	0	0.36	0
A4V1Y6	Trithorax-like, isoform F OS=Drosophila melanogaster GN=Trl PE=4 SV=1	123	3	1311	14	0.582	0.103	96	0	219	0	0.45	0	55	0	175	0	0.351	0
Q08605	Transcription factor GAGA OS=Drosophila melanogaster GN=Trl PE=1 SV=2	123	3	1311	14	0.583	0.103	96	0	219	0	0.451	0	55	0	175	0	0.351	0
Q08605-3	Isoform G of Transcription factor GAGA OS=Drosophila melanogaster GN=Trl	109	2	1199	13	0.556	0.052	87	0	200	0	0.426	0	55	0	175	0	0.379	0
P37276	Dynein heavy chain, cytoplasmic OS=Drosophila melanogaster GN=Dhc64C PE=2 SV=2	95	0	113	0	0.261	0	217	9	353	10	0.384	0.018	95	5	204	10	0.205	0.01
P11147	Heat shock 70 kDa protein cognate 4 OS=Drosophila melanogaster GN=Hsc70-4 PE=1 SV=3	95	22	330	60	0.687	0.315	133	14	559	28	0.817	0.141	146	37	678	316	0.68	0.309
P02828	Heat shock protein 83 OS=Drosophila melanogaster GN=Hsp83 PE=1 SV=1	94	0	393	0	0.647	0	155	15	368	29	0.66	0.1	98	10	351	32	0.53	0.113
P37276-2	Isoform C of Dynein heavy chain, cytoplasmic OS=Drosophila melanogaster GN=Dhc64C	93	0	111	0	0.256	0	211	9	342	10	0.374	0.018	90	5	196	10	0.193	0.01
A1Z8U0	Pre-mRNA processing factor 8 OS=Drosophila melanogaster GN=Prp8 PE=4 SV=1	88	0	125	0	0.337	0	74	3	116	4	0.284	0.008	33	0	83	0	0.121	0
O61380	Eukaryotic translation initiation factor 4G, isoform A OS=Drosophila melanogaster GN=eIF4G PE=1 SV=3	80	0	146	0	0.453	0	99	8	169	13	0.438	0.033	68	9	152	39	0.352	0.052
A8DZ29	Eukaryotic translation initiation factor 4G, isoform B OS=Drosophila melanogaster GN=eIF4G PE=4 SV=1	80	2	146	2	0.393	0.017	99	8	169	13	0.38	0.029	69	10	153	40	0.309	0.05
Q9VBU7	Nup358 OS=Drosophila melanogaster GN=Nup358 PE=1 SV=2	78	0	108	0	0.334	0	95	12	189	19	0.346	0.034	72	12	178	32	0.188	0.041
Q9V3P6	26S proteasome non-ATPase regulatory subunit 1 OS=Drosophila melanogaster GN=Rpn2 PE=1 SV=1	77	2	194	5	0.554	0.025	140	10	362	13	0.698	0.065	90	7	341	23	0.459	0.068
P28668	Bifunctional aminoacyl-tRNA synthetase OS=Drosophila melanogaster GN=Aats-glupro PE=1 SV=2	71	0	108	0	0.368	0	118	5	183	5	0.53	0.026	59	7	119	13	0.303	0.036
Q9VWI2	Nat1 OS=Drosophila melanogaster GN=Nat1 PE=1 SV=1	71	5	115	16	0.574	0.078	54	10	84	15	0.502	0.076	34	4	90	10	0.301	0.031
Q9V3P6-2	Isoform B of 26S proteasome non-ATPase regulatory subunit 1 OS=Drosophila melanogaster GN=Rpn2	68	0	138	0	0.529	0	122	8	304	11	0.66	0.059	79	4	306	14	0.437	0.045
Q24560	Tubulin beta-1 chain OS=Drosophila melanogaster GN=betaTub56D PE=1 SV=2	67	11	1607	49	0.756	0.362	169	19	769	46	0.826	0.183	88	16	799	234	0.685	0.204
P35600	Replication factor C subunit 1 OS=Drosophila melanogaster GN=Gnf1 PE=1 SV=2	65	5	130	8	0.44	0.065	82	14	137	24	0.447	0.109	42	8	112	35	0.312	0.083
Q9VW54	26S proteasome regulatory complex subunit p97 OS=Drosophila melanogaster GN=Rpn1 PE=1 SV=2	64	5	187	18	0.511	0.066	135	6	437	12	0.645	0.042	66	5	177	17	0.387	0.036
A1ZBL0	Beta-Tubulin at 56D, isoform A OS=Drosophila melanogaster GN=betaTub56D PE=3 SV=1	64	11	1556	49	0.704	0.355	163	19	761	46	0.772	0.18	85	16	789	234	0.634	0.2
P36179	Serine/threonine-protein phosphatase PP2A 65 kDa regulatory subunit OS=Drosophila melanogaster GN=Pp2A-29B PE=1 SV=4	63	4	365	11	0.635	0.078	59	7	198	15	0.523	0.068	28	3	80	16	0.338	0.046
P48605	T-complex protein 1 subunit gamma OS=Drosophila melanogaster GN=Cctgamma PE=2 SV=2	61	0	179	0	0.717	0	87	11	226	18	0.665	0.16	67	11	269	31	0.572	0.189
A4V303	Cctgamma, isoform B OS=Drosophila melanogaster GN=Cctgamma PE=3 SV=1	61	0	179	0	0.717	0	87	11	226	18	0.665	0.16	67	11	269	31	0.572	0.189
P08928	Lamin Dm0 OS=Drosophila melanogaster GN=Lam PE=1 SV=4	61	4	112	10	0.574	0.098	41	13	81	28	0.523	0.117	41	15	89	82	0.447	0.207
Q8T0L3	Ubiquitin-activating enzyme E1 OS=Drosophila melanogaster GN=Uba1 PE=1 SV=1	60	0	161	0	0.608	0	86	10	179	13	0.509	0.066	42	2	88	9	0.27	0.015
A1ZBE9	CG15100 OS=Drosophila melanogaster GN=CG15100 PE=3 SV=1	60	2	89	3	0.577	0.035	77	10	134	11	0.612	0.057	35	3	68	5	0.355	0.039
Q9V3Z4	GH11341p OS=Drosophila melanogaster GN=Rpn5 PE=1 SV=1	60	0	128	0	0.639	0	62	10	136	15	0.546	0.131	52	6	144	18	0.46	0.122
Q9VK69	T-complex protein 1 subunit delta OS=Drosophila melanogaster GN=CG5525 PE=1 SV=1	60	5	246	14	0.705	0.148	52	8	153	13	0.597	0.098	32	6	75	24	0.407	0.088
Q94883	DNA replication-related element factor OS=Drosophila melanogaster GN=Dref PE=1 SV=2	60	7	178	12	0.573	0.117	82	14	351	48	0.508	0.106	28	9	258	41	0.26	0.116
Q9VFV9	DnaJ-like-2, isoform A OS=Drosophila melanogaster GN=Droj2 PE=2 SV=1	59	4	463	10	0.777	0.129	76	2	190	2	0.739	0.032	68	4	335	11	0.571	0.122
Q9V405	26S proteasome regulatory complex subunit p48A OS=Drosophila melanogaster GN=Rpt3 PE=1 SV=1	57	2	365	3	0.738	0.051	67	5	149	6	0.881	0.068	43	6	134	20	0.47	0.082
P06603	Tubulin alpha-1 chain OS=Drosophila melanogaster GN=alphaTub84B PE=2 SV=1	57	8	993	20	0.82	0.247	131	22	838	41	0.844	0.24	51	12	232	109	0.453	0.16
Q9VXR5	CG9281, isoform B OS=Drosophila melanogaster GN=CG9281 PE=1 SV=1	57	10	292	23	0.538	0.177	76	19	212	40	0.507	0.16	38	8	238	62	0.37	0.103
Q24368	Chromatin-remodeling complex ATPase chain Iswi OS=Drosophila melanogaster GN=Iswi PE=1 SV=1	57	2	103	3	0.42	0.023	102	23	166	52	0.489	0.126	65	12	143	61	0.384	0.098
P06605	Tubulin alpha-3 chain OS=Drosophila melanogaster GN=alphaTub84D PE=1 SV=1	56	8	992	20	0.773	0.247	127	22	831	41	0.776	0.24	51	12	232	109	0.453	0.16
A4V2J2	Alpha-Tubulin at 84D, isoform B OS=Drosophila melanogaster GN=alphaTub84D PE=3 SV=1	56	8	992	20	0.773	0.247	127	22	831	41	0.776	0.24	51	12	232	109	0.453	0.16
P08736	Elongation factor 1-alpha 1 OS=Drosophila melanogaster GN=Ef1alpha48D PE=1 SV=2	55	12	1169	205	0.667	0.292	199	13	939	36	0.806	0.136	95	18	579	150	0.629	0.279
Q9VQR8	CG33123 OS=Drosophila melanogaster GN=CG33123 PE=3 SV=2	54	0	120	0	0.502	0	54	3	91	3	0.415	0.02	36	0	73	0	0.29	0
Q9V4C8	Host cell factor OS=Drosophila melanogaster GN=Hcf PE=1 SV=2	54	0	94	0	0.41	0	68	17	110	27	0.452	0.094	41	15	85	35	0.255	0.106
O16797	60S ribosomal protein L3 OS=Drosophila melanogaster GN=RpL3 PE=2 SV=3	54	8	173	143	0.56	0.161	29	9	56	17	0.469	0.12	29	5	77	24	0.38	0.101
Q26454	DNA replication licensing factor MCM4 OS=Drosophila melanogaster GN=dpa PE=1 SV=2	53	3	89	13	0.575	0.035	70	5	120	7	0.658	0.046	47	3	120	6	0.371	0.027
P21187	Polyadenylate-binding protein OS=Drosophila melanogaster GN=pAbp PE=1 SV=3	53	9	181	21	0.584	0.211	41	2	60	3	0.511	0.019	24	2	57	2	0.311	0.035
Q9VQE0	Dynamin related protein 1 OS=Drosophila melanogaster GN=Drp1 PE=2 SV=1	53	5	102	8	0.51	0.072	65	4	102	8	0.578	0.039	38	5	101	31	0.388	0.084
Q7KLV9	26S proteasome regulatory complex subunit p42B OS=Drosophila melanogaster GN=Rpn6 PE=1 SV=1	53	7	104	16	0.699	0.13	46	4	91	8	0.571	0.045	38	6	100	30	0.491	0.123
A1Z9U3	GH14689p OS=Drosophila melanogaster GN=Rpn6 PE=1 SV=1	53	7	104	16	0.672	0.125	46	4	91	8	0.549	0.043	38	6	100	30	0.472	0.118
Q9VF03	Brahma associated protein 155 kDa OS=Drosophila melanogaster GN=mor PE=2 SV=3	53	0	115	0	0.452	0	104	16	179	48	0.476	0.099	65	13	152	55	0.334	0.071
P35875	Poly [ADP-ribose] polymerase OS=Drosophila melanogaster GN=Parp PE=2 SV=1	52	0	76	0	0.405	0	41	0	58	0	0.365	0	23	2	45	3	0.262	0.019
P54351	Vesicle-fusing ATPase 2 OS=Drosophila melanogaster GN=Nsf2 PE=2 SV=2	52	2	85	2	0.585	0.031	65	5	116	6	0.561	0.043	32	3	71	6	0.312	0.043
Q9V677	Proteasome-associated protein ECM29 homolog OS=Drosophila melanogaster GN=CG8858 PE=1 SV=1	52	0	70	0	0.322	0	70	4	110	6	0.311	0.019	34	4	66	7	0.153	0.022
Q9VHL2	LD47396p OS=Drosophila melanogaster GN=Tcp-1eta PE=2 SV=2	52	2	143	5	0.757	0.048	67	3	120	4	0.724	0.037	39	3	108	14	0.445	0.057
Q9VXQ5	GH13725p OS=Drosophila melanogaster GN=Tcp-1zeta PE=2 SV=1	52	4	168	13	0.583	0.098	63	7	229	13	0.61	0.096	54	8	179	27	0.402	0.128
A1ZBL1	Beta-Tubulin at 56D, isoform C OS=Drosophila melanogaster GN=betaTub56D PE=3 SV=1	52	9	1084	45	0.701	0.36	145	14	688	32	0.784	0.149	67	9	432	191	0.616	0.149
P55830	40S ribosomal protein S3a OS=Drosophila melanogaster GN=RpS3A PE=1 SV=4	52	7	153	35	0.649	0.347	63	18	226	39	0.765	0.257	36	8	115	75	0.53	0.194
O16797-4	Isoform B of 60S ribosomal protein L3 OS=Drosophila melanogaster GN=RpL3	52	8	169	143	0.556	0.166	28	9	55	17	0.462	0.124	29	5	77	24	0.392	0.104
Q9VN25	Eukaryotic translation initiation factor 3 subunit A OS=Drosophila melanogaster GN=eIF3-S10 PE=1 SV=1	51	5	90	9	0.377	0.047	75	3	116	5	0.399	0.027	46	3	101	9	0.295	0.024
P06606	Tubulin alpha-4 chain OS=Drosophila melanogaster GN=alphaTub67C PE=1 SV=1	51	0	337	0	0.682	0	79	6	346	9	0.645	0.113	66	6	229	49	0.511	0.13
Q9VXE9	Chromosome-associated protein, isoform A OS=Drosophila melanogaster GN=Cap PE=1 SV=2	51	0	75	0	0.396	0	65	6	88	11	0.402	0.051	35	3	71	10	0.258	0.022
Q8MSW0	Isoleucyl-tRNA synthetase, isoform A OS=Drosophila melanogaster GN=Aats-ile PE=1 SV=1	51	6	65	11	0.386	0.058	67	5	99	7	0.414	0.028	51	4	100	16	0.265	0.033
Q9VC36	Polybromo OS=Drosophila melanogaster GN=polybromo PE=2 SV=1	51	0	73	0	0.378	0	80	11	130	24	0.388	0.052	54	4	127	18	0.236	0.027
P13060	Elongation factor 2 OS=Drosophila melanogaster GN=Ef2b PE=1 SV=4	51	14	89	28	0.55	0.184	64	7	130	7	0.57	0.046	37	5	78	15	0.334	0.055
O18388	Importin subunit beta OS=Drosophila melanogaster GN=Fs(2)Ket PE=1 SV=2	50	4	109	16	0.577	0.064	52	0	142	0	0.355	0	33	0	128	0	0.239	0
Q9W392	CG7033, isoform A OS=Drosophila melanogaster GN=CG7033 PE=1 SV=2	50	9	125	17	0.65	0.228	48	0	98	0	0.634	0	51	3	141	14	0.538	0.054
A4V464	CG7033, isoform C OS=Drosophila melanogaster GN=CG7033 PE=3 SV=1	50	9	125	17	0.653	0.229	48	0	98	0	0.636	0	51	3	141	14	0.54	0.054
Q9VS62	Smallminded, isoform A OS=Drosophila melanogaster GN=smid PE=1 SV=1	50	0	176	0	0.475	0	121	11	287	44	0.606	0.083	47	6	120	22	0.382	0.05
P91638	Smallminded protein OS=Drosophila melanogaster GN=smid PE=1 SV=1	50	0	176	0	0.475	0	118	11	283	44	0.606	0.083	47	6	120	22	0.383	0.05
P13060-3	Isoform B of Elongation factor 2 OS=Drosophila melanogaster GN=Ef2b	50	13	88	27	0.547	0.175	64	5	130	5	0.578	0.036	36	4	76	14	0.328	0.044
A4V101	Elongation factor 2b, isoform C OS=Drosophila melanogaster GN=Ef2b PE=4 SV=1	50	13	88	27	0.547	0.175	64	5	130	5	0.578	0.036	34	4	74	14	0.314	0.044
Q9VMJ7	Lysine-specific demethylase lid OS=Drosophila melanogaster GN=lid PE=1 SV=1	49	0	70	0	0.331	0	71	4	118	6	0.301	0.025	40	0	76	0	0.243	0
E1JJA4	Shibire, isoform L OS=Drosophila melanogaster GN=shi PE=3 SV=1	49	0	84	0	0.45	0	67	8	127	9	0.451	0.057	32	0	61	0	0.265	0
P27619	Dynamin OS=Drosophila melanogaster GN=shi PE=1 SV=2	49	0	84	0	0.453	0	67	8	127	9	0.454	0.057	32	0	61	0	0.267	0
A4V4I8	Shibire, isoform F OS=Drosophila melanogaster GN=shi PE=3 SV=1	49	0	84	0	0.453	0	67	8	127	9	0.454	0.057	32	0	61	0	0.267	0
Q8T6I0	EH domain containing protein OS=Drosophila melanogaster GN=Past1 PE=2 SV=1	49	0	74	0	0.62	0	90	2	209	2	0.753	0.043	35	6	114	14	0.429	0.092
Q8T8W3	AT21416p OS=Drosophila melanogaster GN=Past1 PE=2 SV=1	49	0	74	0	0.613	0	90	2	209	2	0.744	0.043	35	6	114	14	0.424	0.091
Q7KU82	Smallminded, isoform B OS=Drosophila melanogaster GN=smid PE=2 SV=1	49	0	175	0	0.511	0	117	11	283	44	0.644	0.092	42	6	108	22	0.395	0.055
E1JJA5	Shibire, isoform M OS=Drosophila melanogaster GN=shi PE=3 SV=1	48	0	83	0	0.455	0	66	8	126	9	0.456	0.06	30	0	57	0	0.26	0
P27619-2	Isoform 2 of Dynamin OS=Drosophila melanogaster GN=shi	48	0	83	0	0.458	0	66	8	126	9	0.459	0.06	30	0	57	0	0.261	0
A4V4J0	Shibire, isoform C OS=Drosophila melanogaster GN=shi PE=3 SV=1	48	0	83	0	0.458	0	66	8	126	9	0.459	0.06	30	0	57	0	0.261	0
Q9VN21	Growl, isoform A OS=Drosophila melanogaster GN=growl PE=1 SV=1	48	4	268	13	0.528	0.073	64	4	117	13	0.613	0.044	60	10	205	18	0.517	0.174
Q7KMQ0	26S proteasome regulatory complex subunit p48B OS=Drosophila melanogaster GN=Rpt1 PE=1 SV=1	48	3	245	7	0.647	0.099	72	5	181	17	0.711	0.062	48	10	131	33	0.67	0.173
Q9VP57	LD15904p OS=Drosophila melanogaster GN=pzg PE=1 SV=1	48	0	124	0	0.379	0	47	9	71	19	0.331	0.06	36	4	92	14	0.229	0.053
P15348	DNA topoisomerase 2 OS=Drosophila melanogaster GN=Top2 PE=1 SV=1	48	4	81	6	0.326	0.037	33	4	46	8	0.207	0.026	21	3	36	4	0.135	0.026
Q8IPM3	Growl, isoform B (Fragment) OS=Drosophila melanogaster GN=growl PE=2 SV=2	47	4	266	13	0.49	0.075	64	4	117	13	0.624	0.045	60	10	204	18	0.527	0.178
Q5BI50	Cullin-4, isoform A OS=Drosophila melanogaster GN=Cul-4 PE=1 SV=1	47	2	64	7	0.419	0.026	71	8	136	11	0.474	0.078	32	5	76	8	0.242	0.052
P25161	Probable 26S proteasome non-ATPase regulatory subunit 3 OS=Drosophila melanogaster GN=Rpn3 PE=1 SV=1	47	7	85	14	0.595	0.217	77	7	169	8	0.66	0.16	46	7	105	16	0.504	0.15
Q7KK96	SMC2 OS=Drosophila melanogaster GN=SMC2 PE=2 SV=1	47	0	65	0	0.465	0	51	4	82	4	0.385	0.02	42	6	68	20	0.299	0.046
Q9VVU6	CG6841 OS=Drosophila melanogaster GN=CG6841 PE=1 SV=2	47	5	78	9	0.441	0.064	84	8	158	12	0.584	0.045	43	8	102	26	0.35	0.079
Q9W0T1	Nucleosome-remodeling factor subunit NURF301 OS=Drosophila melanogaster GN=E(bx) PE=1 SV=2	47	2	70	3	0.211	0.017	73	9	109	25	0.284	0.022	51	6	101	11	0.181	0.019
E1JHV6	Enhancer of bithorax, isoform E OS=Drosophila melanogaster GN=E(bx) PE=4 SV=1	47	2	70	3	0.211	0.017	73	9	109	25	0.284	0.022	51	6	101	11	0.181	0.019
Q9W0T1-2	Isoform B of Nucleosome-remodeling factor subunit NURF301 OS=Drosophila melanogaster GN=E(bx)	47	2	70	3	0.213	0.017	72	9	108	25	0.279	0.023	50	6	100	11	0.174	0.02
Q9W0T1-3	Isoform C of Nucleosome-remodeling factor subunit NURF301 OS=Drosophila melanogaster GN=E(bx)	47	2	70	3	0.261	0.021	72	9	106	25	0.347	0.028	48	6	93	11	0.214	0.024
Q9W0T1-4	Isoform D of Nucleosome-remodeling factor subunit NURF301 OS=Drosophila melanogaster GN=E(bx)	47	2	70	3	0.263	0.021	71	9	105	25	0.34	0.028	47	6	92	11	0.206	0.024
E1JHV7	Enhancer of bithorax, isoform F OS=Drosophila melanogaster GN=E(bx) PE=4 SV=1	47	2	70	3	0.263	0.021	71	9	105	25	0.34	0.028	47	6	92	11	0.206	0.024
P09180	60S ribosomal protein L4 OS=Drosophila melanogaster GN=RpL4 PE=2 SV=2	47	16	194	428	0.539	0.347	35	11	56	29	0.566	0.115	16	8	37	22	0.249	0.17
Q9XYU0	DNA replication licensing factor Mcm7 OS=Drosophila melanogaster GN=Mcm7 PE=1 SV=1	46	3	92	6	0.56	0.053	55	2	87	3	0.526	0.021	41	0	87	0	0.467	0
P52295	Importin subunit alpha OS=Drosophila melanogaster GN=Pen PE=1 SV=2	46	8	828	29	0.644	0.241	81	8	294	16	0.69	0.094	36	6	148	65	0.439	0.123
Q9VKJ3	Nuclear pore complex protein Nup160 homolog OS=Drosophila melanogaster GN=Nup160 PE=1 SV=1	46	0	95	0	0.392	0	69	10	107	17	0.315	0.045	42	5	90	11	0.21	0.025
Q9W0B8	Alpha-coatomer protein, isoform A OS=Drosophila melanogaster GN=alphaCop PE=1 SV=1	46	2	66	4	0.337	0.017	118	11	206	14	0.588	0.071	82	9	293	35	0.379	0.074
Q7K3J0	CG8258 OS=Drosophila melanogaster GN=CG8258 PE=2 SV=1	46	8	128	17	0.626	0.189	73	13	151	24	0.674	0.15	41	8	122	28	0.52	0.114
P45437	Coatomer subunit beta OS=Drosophila melanogaster GN=betaCop PE=1 SV=2	45	0	115	0	0.428	0	83	3	203	3	0.461	0.031	47	8	140	16	0.337	0.073
Q7KN62-3	Isoform C of Transitional endoplasmic reticulum ATPase TER94 OS=Drosophila melanogaster GN=TER94	45	7	80	16	0.488	0.1	43	4	94	4	0.494	0.039	31	2	67	6	0.285	0.023
E2QCS8	Tho2, isoform B OS=Drosophila melanogaster GN=tho2 PE=4 SV=1	45	0	71	0	0.285	0	56	8	84	9	0.294	0.029	40	5	81	13	0.227	0.037
Q9VQ76	LD36155p OS=Drosophila melanogaster GN=tho2 PE=1 SV=2	45	0	71	0	0.285	0	55	8	82	9	0.286	0.029	39	5	79	13	0.227	0.037
Q7KN62	Transitional endoplasmic reticulum ATPase TER94 OS=Drosophila melanogaster GN=TER94 PE=1 SV=1	45	7	80	16	0.503	0.104	43	5	94	6	0.509	0.052	31	2	67	6	0.293	0.024
P29844	Heat shock 70 kDa protein cognate 3 OS=Drosophila melanogaster GN=Hsc70-3 PE=2 SV=2	45	9	123	25	0.488	0.152	58	15	129	20	0.465	0.204	47	9	207	28	0.442	0.152
P55830-2	Isoform B of 40S ribosomal protein S3a OS=Drosophila melanogaster GN=RpS3A	45	7	108	35	0.693	0.427	54	16	210	37	0.803	0.239	29	5	98	62	0.55	0.174
P35875-2	Isoform I of Poly [ADP-ribose] polymerase OS=Drosophila melanogaster GN=Parp	44	0	62	0	0.379	0	36	0	50	0	0.382	0	20	0	40	0	0.284	0
P48591	Ribonucleoside-diphosphate reductase large subunit OS=Drosophila melanogaster GN=RnrL PE=1 SV=2	44	0	70	0	0.534	0	47	0	70	0	0.355	0	19	2	46	4	0.196	0.02
Q960Z0	Kinesin-like protein Klp10A OS=Drosophila melanogaster GN=Klp10A PE=1 SV=1	44	0	153	0	0.528	0	52	5	77	7	0.524	0.053	37	4	95	17	0.352	0.037
A4V4A1	Klp10A, isoform B OS=Drosophila melanogaster GN=Klp10A PE=3 SV=1	44	0	153	0	0.528	0	52	5	77	7	0.524	0.053	37	4	95	17	0.352	0.037
Q9VCD8	SD02122p OS=Drosophila melanogaster GN=SMC1 PE=2 SV=1	44	0	61	0	0.348	0	53	8	75	10	0.376	0.059	34	2	65	3	0.237	0.015
Q9VN25-2	Isoform B of Eukaryotic translation initiation factor 3 subunit A OS=Drosophila melanogaster GN=eIF3-S10	44	5	77	9	0.359	0.05	67	2	106	4	0.381	0.019	41	3	90	9	0.285	0.025
Q9XZ34	CG30085 OS=Drosophila melanogaster GN=CG30085 PE=1 SV=1	44	0	53	0	0.344	0	53	5	83	10	0.319	0.037	31	2	57	5	0.221	0.028
Q9W3C1	Polycomb protein l(1)G0020 OS=Drosophila melanogaster GN=l(1)G0020 PE=1 SV=2	44	5	84	12	0.427	0.063	40	3	78	3	0.421	0.021	14	0	25	0	0.144	0
Q9W5R8	60S ribosomal protein L5 OS=Drosophila melanogaster GN=RpL5 PE=1 SV=2	44	10	455	25	0.572	0.241	18	8	34	22	0.425	0.084	29	10	73	84	0.492	0.214
A1ZAX1	Eukaryotic translation initiation factor 3 subunit C OS=Drosophila melanogaster GN=eIF3-S8 PE=1 SV=1	43	0	72	0	0.408	0	86	8	168	10	0.495	0.058	50	4	135	7	0.289	0.041
Q7KN62-2	Isoform D of Transitional endoplasmic reticulum ATPase TER94 OS=Drosophila melanogaster GN=TER94	43	5	77	10	0.505	0.083	42	4	90	4	0.511	0.042	29	2	65	6	0.283	0.025
Q9V3A7	Condensin subunit SMC4 OS=Drosophila melanogaster GN=glu PE=2 SV=1	43	0	71	0	0.337	0	77	14	115	17	0.465	0.078	55	6	100	15	0.326	0.037
Q9VDK7	Srp72 OS=Drosophila melanogaster GN=Srp72 PE=1 SV=1	43	4	60	5	0.578	0.069	40	4	67	5	0.523	0.055	22	5	39	14	0.346	0.069
B7YZG8	CG13349, isoform D OS=Drosophila melanogaster GN=CG13349 PE=4 SV=1	42	3	212	6	0.809	0.092	64	0	181	0	0.755	0	29	3	76	6	0.505	0.052
Q7K2G1-2	Isoform 2 of Proteasomal ubiquitin receptor ADRM1 homolog OS=Drosophila melanogaster GN=CG13349	42	3	212	6	0.809	0.092	64	0	181	0	0.755	0	29	3	76	6	0.505	0.052
P12613	T-complex protein 1 subunit alpha OS=Drosophila melanogaster GN=T-cp1 PE=2 SV=2	41	0	126	0	0.68	0	82	8	193	10	0.686	0.115	55	4	136	9	0.533	0.065
A4V391	T-complex protein 1 subunit alpha OS=Drosophila melanogaster GN=T-cp1 PE=3 SV=1	41	0	126	0	0.68	0	82	8	193	10	0.686	0.115	55	4	136	9	0.533	0.065
Q8IR12	Chromosome-associated protein, isoform B OS=Drosophila melanogaster GN=Cap PE=2 SV=1	41	0	64	0	0.38	0	48	4	68	9	0.379	0.036	25	3	53	10	0.238	0.026
P42271	Tubulin gamma-2 chain OS=Drosophila melanogaster GN=gammaTub37C PE=1 SV=3	41	5	102	11	0.7	0.14	71	8	160	18	0.786	0.12	37	3	104	13	0.51	0.044
P02517	Heat shock protein 26 OS=Drosophila melanogaster GN=Hsp26 PE=1 SV=2	41	5	439	78	0.611	0.255	43	4	96	5	0.798	0.111	27	6	114	63	0.486	0.159
P02843	Vitellogenin-1 OS=Drosophila melanogaster GN=Yp1 PE=1 SV=1	41	5	128	27	0.576	0.203	45	9	90	13	0.567	0.123	22	4	56	38	0.36	0.057
A8DY81	Not1, isoform C OS=Drosophila melanogaster GN=Not1 PE=4 SV=1	40	0	58	0	0.181	0	74	2	106	3	0.24	0.004	31	0	77	0	0.089	0
A8DY80	Not1, isoform D OS=Drosophila melanogaster GN=Not1 PE=4 SV=1	40	0	58	0	0.181	0	74	2	106	3	0.24	0.004	31	0	77	0	0.089	0
E2QCN4	Not1, isoform F OS=Drosophila melanogaster GN=Not1 PE=4 SV=1	40	0	58	0	0.182	0	73	2	105	3	0.238	0.004	30	0	76	0	0.087	0
A8DY82	Not1, isoform E OS=Drosophila melanogaster GN=Not1 PE=4 SV=1	40	0	58	0	0.204	0	71	2	101	3	0.26	0.005	31	0	77	0	0.1	0
Q8IP45	Cullin 3, isoform F OS=Drosophila melanogaster GN=Cul-3 PE=3 SV=2	40	0	66	0	0.429	0	74	5	115	9	0.536	0.064	26	0	50	0	0.221	0
Q9V475	Cullin 3, isoform C OS=Drosophila melanogaster GN=Cul-3 PE=2 SV=1	40	0	66	0	0.519	0	74	5	115	9	0.648	0.078	26	0	50	0	0.266	0
Q7KMP8	26S proteasome regulatory complex subunit p39A OS=Drosophila melanogaster GN=Rpn9 PE=1 SV=1	40	4	110	11	0.696	0.123	31	0	56	0	0.414	0	20	2	153	15	0.374	0.026
Q9W1V3	rRNA 2'-O-methyltransferase fibrillarin OS=Drosophila melanogaster GN=Fib PE=1 SV=1	40	4	307	13	0.413	0.157	36	7	196	14	0.573	0.14	32	5	112	27	0.352	0.108
P02844	Vitellogenin-2 OS=Drosophila melanogaster GN=Yp2 PE=1 SV=2	40	8	183	26	0.57	0.183	43	14	80	28	0.459	0.174	33	11	82	36	0.495	0.186
P28668-2	Isoform B of Bifunctional aminoacyl-tRNA synthetase OS=Drosophila melanogaster GN=Aats-glupro	39	0	68	0	0.328	0	65	0	100	0	0.514	0	36	2	73	3	0.33	0.018
B7YZG7	CG13349, isoform B OS=Drosophila melanogaster GN=CG13349 PE=4 SV=1	39	4	227	7	0.792	0.162	61	0	167	0	0.733	0	29	4	88	7	0.481	0.118
Q7K2G1	Proteasomal ubiquitin receptor ADRM1 homolog OS=Drosophila melanogaster GN=CG13349 PE=1 SV=1	39	4	227	7	0.792	0.162	61	0	167	0	0.733	0	29	4	88	7	0.481	0.118
Q9XYP8	Gamma-tubulin complex component 3 homolog OS=Drosophila melanogaster GN=l(1)dd4 PE=1 SV=2	39	0	63	0	0.423	0	57	4	84	11	0.42	0.027	40	0	95	0	0.289	0
Q9V466	BcDNA.LD18761 OS=Drosophila melanogaster GN=Nup107 PE=1 SV=1	39	4	97	11	0.488	0.062	90	2	150	2	0.621	0.018	46	3	111	11	0.375	0.032
E1JIM4	Mini spindles, isoform B OS=Drosophila melanogaster GN=msps PE=4 SV=1	39	0	57	0	0.244	0	67	5	113	7	0.324	0.021	41	4	82	10	0.205	0.018
Q9VEZ3	LP04448p OS=Drosophila melanogaster GN=msps PE=1 SV=3	39	0	57	0	0.245	0	67	5	113	7	0.326	0.022	41	4	82	10	0.206	0.018
Q9V455	Karyopherin alpha 3 OS=Drosophila melanogaster GN=Kap-alpha3 PE=2 SV=1	39	6	285	15	0.518	0.109	31	4	60	7	0.475	0.039	20	2	57	2	0.214	0.035
Q9V9T4	ATP-dependent chromatin assembly factor large subunit OS=Drosophila melanogaster GN=Acf1 PE=2 SV=1	39	0	49	0	0.266	0	74	13	136	20	0.384	0.051	34	9	72	35	0.223	0.057
Q95WY3	FI04781p OS=Drosophila melanogaster GN=Nop56 PE=2 SV=1	39	6	117	12	0.538	0.169	33	8	87	12	0.429	0.097	22	5	47	32	0.331	0.062
Q9VA91	40S ribosomal protein S7 OS=Drosophila melanogaster GN=RpS7 PE=2 SV=1	39	4	99	13	0.665	0.18	43	16	143	50	0.727	0.381	25	5	93	40	0.448	0.165
P54358	DNA polymerase delta catalytic subunit OS=Drosophila melanogaster GN=DNApol-delta PE=1 SV=2	38	0	71	0	0.315	0	64	2	103	4	0.436	0.017	40	4	90	9	0.284	0.03
Q9VCW3	LP09464p OS=Drosophila melanogaster GN=Nup133 PE=2 SV=2	38	0	67	0	0.359	0	95	10	210	20	0.498	0.07	46	4	174	10	0.289	0.033
O62619	Pyruvate kinase OS=Drosophila melanogaster GN=PyK PE=2 SV=2	38	2	81	6	0.565	0.06	84	7	200	10	0.692	0.073	49	4	170	19	0.471	0.056
O62619-2	Isoform B of Pyruvate kinase OS=Drosophila melanogaster GN=PyK	38	2	81	6	0.588	0.062	84	7	200	10	0.721	0.076	49	4	170	19	0.49	0.059
O62621	Coatomer subunit beta' OS=Drosophila melanogaster GN=beta'Cop PE=2 SV=2	38	0	69	0	0.396	0	93	11	175	22	0.534	0.104	64	10	194	47	0.406	0.093
O18640	Guanine nucleotide-binding protein subunit beta-like protein OS=Drosophila melanogaster GN=Rack1 PE=2 SV=2	38	6	163	21	0.67	0.173	50	9	97	23	0.632	0.179	30	8	132	38	0.412	0.195
Q06559	40S ribosomal protein S3 OS=Drosophila melanogaster GN=RpS3 PE=1 SV=1	38	7	191	26	0.642	0.297	56	9	126	12	0.768	0.191	46	19	203	81	0.785	0.496
Q9V3V6	26S proteasome regulatory complex subunit p50 OS=Drosophila melanogaster GN=Tbp-1 PE=2 SV=1	37	0	305	0	0.624	0	75	0	177	0	0.759	0	26	3	76	9	0.458	0.063
Q7PLL6	CG17514, isoform A OS=Drosophila melanogaster GN=CG17514 PE=1 SV=2	37	0	49	0	0.183	0	38	2	54	2	0.144	0.007	18	2	31	2	0.065	0.007
Q9XZ61	26S proteasome regulatory complex subunit p37A OS=Drosophila melanogaster GN=Uch-L3 PE=2 SV=1	37	5	77	10	0.679	0.16	43	2	73	2	0.741	0.074	30	2	100	9	0.515	0.052
Q5U0Y0	LD13852p OS=Drosophila melanogaster GN=Sin3A PE=1 SV=1	37	0	52	0	0.23	0	40	11	62	16	0.229	0.04	22	3	57	5	0.126	0.022
P29742	Clathrin heavy chain OS=Drosophila melanogaster GN=Chc PE=1 SV=1	37	0	52	0	0.29	0	27	5	38	7	0.178	0.029	15	5	24	21	0.099	0.033
Q9XZ29	EG:BACR25B3.9 protein OS=Drosophila melanogaster GN=Klp3A PE=1 SV=1	36	0	53	0	0.357	0	47	4	73	4	0.337	0.024	28	0	70	0	0.221	0
Q8I0G5-3	Isoform C of Coatomer subunit gamma OS=Drosophila melanogaster GN=gammaCop	36	2	113	6	0.457	0.032	56	2	149	2	0.467	0.021	25	2	65	4	0.211	0.021
Q8I0G5-2	Isoform A of Coatomer subunit gamma OS=Drosophila melanogaster GN=gammaCop	36	2	113	6	0.457	0.032	56	2	147	2	0.468	0.02	25	2	66	4	0.212	0.02
P61857	Tubulin beta-2 chain OS=Drosophila melanogaster GN=betaTub85D PE=1 SV=1	36	4	722	36	0.446	0.094	65	8	395	22	0.493	0.07	54	8	337	185	0.39	0.105
Q9VM69	CG10206-PA OS=Drosophila melanogaster GN=nop5 PE=1 SV=2	36	8	68	24	0.538	0.221	36	8	53	16	0.554	0.086	12	3	27	8	0.249	0.057
P06607	Vitellogenin-3 OS=Drosophila melanogaster GN=Yp3 PE=1 SV=1	36	13	238	82	0.502	0.305	38	10	66	22	0.517	0.121	20	12	51	40	0.398	0.226
P48601	26S protease regulatory subunit 4 OS=Drosophila melanogaster GN=Pros26.4 PE=1 SV=2	35	4	82	6	0.615	0.089	63	5	164	5	0.615	0.096	35	4	123	25	0.478	0.082
E1JJQ3	Gamma-tubulin ring protein 84, isoform E OS=Drosophila melanogaster GN=Grip84 PE=4 SV=1	35	0	54	0	0.409	0	57	6	92	10	0.506	0.044	35	2	90	15	0.268	0.015
Q9W414	Rpt4 OS=Drosophila melanogaster GN=Rpt4 PE=1 SV=2	35	9	187	37	0.651	0.269	59	5	163	15	0.754	0.113	53	4	177	12	0.618	0.085
P31009	40S ribosomal protein S2 OS=Drosophila melanogaster GN=sop PE=1 SV=2	35	7	94	10	0.524	0.21	30	3	60	6	0.539	0.082	15	5	38	20	0.345	0.135
Q9VUV9	Putative U5 small nuclear ribonucleoprotein 200 kDa helicase OS=Drosophila melanogaster GN=CG5931 PE=2 SV=4	34	0	48	0	0.215	0	68	0	108	0	0.276	0	35	0	77	0	0.145	0
Q1RL19	LD15160p OS=Drosophila melanogaster GN=tlk PE=2 SV=1	34	0	92	0	0.308	0	35	0	66	0	0.263	0	40	0	88	0	0.241	0
Q9W4Q4	BcDNA.GH07910 OS=Drosophila melanogaster GN=tlk PE=2 SV=2	34	0	92	0	0.306	0	35	0	66	0	0.261	0	40	0	88	0	0.239	0
B7Z120	Tousled-like kinase, isoform I OS=Drosophila melanogaster GN=tlk PE=4 SV=1	34	0	92	0	0.312	0	35	0	66	0	0.266	0	40	0	88	0	0.243	0
Q8IRT7	Tousled-like kinase, isoform C OS=Drosophila melanogaster GN=tlk PE=4 SV=4	34	0	92	0	0.309	0	35	0	66	0	0.263	0	40	0	88	0	0.241	0
Q8I0G5	Coatomer subunit gamma OS=Drosophila melanogaster GN=gammaCop PE=2 SV=1	34	2	111	6	0.434	0.032	55	2	143	2	0.444	0.02	24	2	64	4	0.189	0.02
Q9W252	DNA repair protein RAD50 OS=Drosophila melanogaster GN=rad50 PE=2 SV=3	34	0	41	0	0.24	0	52	6	65	6	0.329	0.037	30	4	65	5	0.201	0.027
P52304	Serine/threonine-protein kinase polo OS=Drosophila melanogaster GN=polo PE=1 SV=2	34	0	55	0	0.517	0	26	4	38	7	0.352	0.054	19	0	36	0	0.273	0
Q9XYP7-2	Isoform 2 of Gamma-tubulin complex component 2 homolog OS=Drosophila melanogaster GN=Grip84	34	0	53	0	0.42	0	54	6	87	10	0.504	0.048	35	2	90	15	0.292	0.016
Q8IQW7	Gamma-tubulin ring protein 84, isoform A OS=Drosophila melanogaster GN=Grip84 PE=2 SV=1	34	0	53	0	0.373	0	56	6	91	10	0.467	0.042	34	2	88	15	0.237	0.014
E2QCG7	eIF3-S9, isoform B OS=Drosophila melanogaster GN=eIF3-S9 PE=3 SV=1	34	4	74	10	0.417	0.061	64	10	93	12	0.481	0.097	38	4	84	8	0.328	0.049
Q0E940	Eukaryotic translation initiation factor 3 subunit B OS=Drosophila melanogaster GN=eIF3-S9 PE=1 SV=1	34	4	74	10	0.417	0.061	64	10	93	12	0.481	0.097	38	4	84	8	0.328	0.049
A1Z928	Sin3A, isoform D OS=Drosophila melanogaster GN=Sin3A PE=4 SV=1	34	0	47	0	0.239	0	35	8	54	13	0.231	0.034	20	2	53	3	0.134	0.018
P29327	40S ribosomal protein S6 OS=Drosophila melanogaster GN=RpS6 PE=1 SV=1	34	8	133	53	0.44	0.274	30	3	49	8	0.444	0.121	22	0	61	0	0.347	0
B7Z126	Tousled-like kinase, isoform G OS=Drosophila melanogaster GN=tlk PE=4 SV=1	33	0	91	0	0.248	0	35	0	66	0	0.222	0	39	0	86	0	0.197	0
Q9V431	Apoptosis inhibitor 5 homolog OS=Drosophila melanogaster GN=Aac11 PE=1 SV=1	33	0	82	0	0.552	0	36	0	59	0	0.487	0	22	0	56	0	0.269	0
Q8IRT8	Tousled-like kinase, isoform B OS=Drosophila melanogaster GN=tlk PE=2 SV=3	33	0	91	0	0.253	0	35	0	66	0	0.226	0	39	0	86	0	0.2	0
O18413	26S protease regulatory subunit 8 OS=Drosophila melanogaster GN=Pros45 PE=1 SV=2	33	4	93	12	0.516	0.126	64	5	155	9	0.723	0.121	39	3	141	6	0.516	0.054
P25439-2	Isoform C of ATP-dependent helicase brm OS=Drosophila melanogaster GN=brm	33	0	55	0	0.245	0	63	11	112	11	0.248	0.047	45	5	97	11	0.187	0.032
P25439	ATP-dependent helicase brm OS=Drosophila melanogaster GN=brm PE=1 SV=2	33	0	55	0	0.245	0	63	11	112	11	0.248	0.047	45	5	97	11	0.186	0.032
Q9XYP7	Gamma-tubulin complex component 2 homolog OS=Drosophila melanogaster GN=Grip84 PE=1 SV=2	33	0	52	0	0.38	0	53	6	86	10	0.461	0.046	34	2	88	15	0.257	0.015
Q9V3G7	26S proteasome non-ATPase regulatory subunit 6 OS=Drosophila melanogaster GN=Rpn7 PE=1 SV=1	33	4	58	11	0.584	0.111	37	9	61	11	0.504	0.123	24	4	77	15	0.342	0.077
E2QD75	Cap binding protein 80, isoform B OS=Drosophila melanogaster GN=Cbp80 PE=4 SV=1	32	0	60	0	0.369	0	56	0	117	0	0.364	0	35	3	105	4	0.26	0.03
Q7K4N3	Nuclear cap-binding protein subunit 1 OS=Drosophila melanogaster GN=Cbp80 PE=1 SV=1	32	0	60	0	0.369	0	56	0	117	0	0.364	0	35	3	105	4	0.26	0.03
Q27268	ATP-dependent RNA helicase WM6 OS=Drosophila melanogaster GN=Hel25E PE=1 SV=1	32	2	150	12	0.528	0.057	58	5	196	6	0.616	0.052	35	0	172	0	0.38	0
Q9VXN4	Probable arginyl-tRNA synthetase, cytoplasmic OS=Drosophila melanogaster GN=Aats-arg PE=2 SV=1	32	2	32	7	0.349	0.036	36	5	57	6	0.355	0.053	26	0	49	0	0.32	0
Q24208-2	Isoform C of Eukaryotic translation initiation factor 2 subunit 3 OS=Drosophila melanogaster GN=Su(var)3-9	32	4	61	10	0.499	0.137	57	0	97	0	0.597	0	42	3	85	13	0.398	0.062
E1JJQ4	Gamma-tubulin ring protein 84, isoform D OS=Drosophila melanogaster GN=Grip84 PE=4 SV=1	32	0	51	0	0.383	0	53	6	88	10	0.489	0.047	31	2	80	15	0.248	0.016
Q24208	Eukaryotic translation initiation factor 2 subunit 3 OS=Drosophila melanogaster GN=Su(var)3-9 PE=2 SV=1	32	4	61	10	0.491	0.135	59	0	102	0	0.617	0	45	5	88	18	0.442	0.103
A1Z927	Sin3A, isoform A OS=Drosophila melanogaster GN=Sin3A PE=1 SV=1	32	0	45	0	0.218	0	35	8	54	13	0.227	0.033	20	2	53	3	0.132	0.017
Q9U9Q1	Replication factor C 38kD subunit OS=Drosophila melanogaster GN=RfC38 PE=1 SV=1	32	5	199	11	0.596	0.16	52	5	113	16	0.677	0.098	36	5	107	36	0.438	0.132
Q86BS3	Chromator, isoform A OS=Drosophila melanogaster GN=Chro PE=1 SV=1	32	0	60	0	0.359	0	38	10	63	16	0.326	0.078	20	6	45	21	0.202	0.08
Q9VWC7	CG12702 OS=Drosophila melanogaster GN=CG12702-RA PE=1 SV=1	31	0	37	0	0.378	0	57	5	90	7	0.439	0.052	34	3	87	8	0.284	0.036
Q8IMI7	GM06992p OS=Drosophila melanogaster GN=RpS7 PE=2 SV=1	31	0	75	0	0.388	0	39	13	138	43	0.456	0.208	16	3	65	23	0.22	0.092
Q9W384	DALAO protein OS=Drosophila melanogaster GN=dalao PE=1 SV=1	31	4	63	9	0.31	0.039	33	11	55	24	0.295	0.083	26	2	58	8	0.219	0.037
Q7KKI0	GM12270p OS=Drosophila melanogaster GN=Cct5 PE=2 SV=1	30	0	54	0	0.613	0	32	0	54	0	0.437	0	11	0	20	0	0.153	0
A1Z8U4	T-complex chaperonin 5, isoform B OS=Drosophila melanogaster GN=Cct5 PE=3 SV=1	30	0	54	0	0.648	0	31	0	53	0	0.434	0	9	0	17	0	0.145	0
Q9N6D7	FI03258p OS=Drosophila melanogaster GN=hrg PE=1 SV=1	30	0	56	0	0.44	0	44	0	76	0	0.498	0	21	2	80	5	0.264	0.018
P35875-3	Isoform E of Poly [ADP-ribose] polymerase OS=Drosophila melanogaster GN=Parp	30	0	44	0	0.445	0	26	0	40	0	0.382	0	16	2	33	3	0.279	0.031
P22700-2	Isoform A of Calcium-transporting ATPase sarcoplasmic/endoplasmic reticulum type OS=Drosophila melanogaster GN=Ca-P60A	30	2	39	3	0.318	0.027	69	6	148	6	0.449	0.048	34	3	87	3	0.269	0.029
Q8IR99	IGF-II mRNA-binding protein, isoform D OS=Drosophila melanogaster GN=Imp PE=2 SV=1	30	0	109	0	0.41	0	42	3	81	4	0.475	0.038	25	2	69	6	0.311	0.026
P22700	Calcium-transporting ATPase sarcoplasmic/endoplasmic reticulum type OS=Drosophila melanogaster GN=Ca-P60A PE=1 SV=2	30	2	39	3	0.313	0.026	70	7	150	7	0.452	0.058	34	3	87	3	0.265	0.028
Q0KHU2	IGF-II mRNA-binding protein, isoform I OS=Drosophila melanogaster GN=Imp PE=4 SV=1	30	0	111	0	0.452	0	44	4	85	5	0.5	0.06	23	2	64	6	0.276	0.026
Q9VZ69	IGF-II mRNA-binding protein OS=Drosophila melanogaster GN=Imp PE=2 SV=2	30	0	109	0	0.42	0	42	4	81	5	0.481	0.062	25	3	69	8	0.32	0.049
Q7K012	Brahma associated protein 55kD OS=Drosophila melanogaster GN=Bap55 PE=2 SV=1	30	2	58	6	0.642	0.047	52	7	144	8	0.652	0.134	21	4	68	11	0.416	0.104
P06604	Tubulin alpha-2 chain OS=Drosophila melanogaster GN=alphaTub85E PE=1 SV=1	30	5	685	11	0.421	0.154	70	9	621	15	0.428	0.167	36	10	182	88	0.292	0.129
P08841	Tubulin beta-3 chain OS=Drosophila melanogaster GN=betaTub60D PE=1 SV=2	30	5	477	27	0.63	0.13	62	4	171	7	0.524	0.051	31	4	151	37	0.262	0.077
Q9VSS2	Signal recognition particle 68 kDa protein OS=Drosophila melanogaster GN=Srp68 PE=1 SV=1	30	5	44	10	0.477	0.079	25	6	36	6	0.366	0.071	22	6	50	10	0.305	0.086
Q9VH07	RuvB-like helicase 1 OS=Drosophila melanogaster GN=pont PE=1 SV=1	30	5	58	12	0.596	0.125	44	10	72	22	0.596	0.112	14	4	75	15	0.191	0.07
P14130	40S ribosomal protein S14 OS=Drosophila melanogaster GN=RpS14a PE=1 SV=1	30	7	118	59	0.689	0.364	30	8	75	22	0.503	0.364	20	4	97	44	0.437	0.172
Q9W3E1	GH13214p OS=Drosophila melanogaster GN=l(1)G0095 PE=1 SV=1	29	0	43	0	0.308	0	55	0	94	0	0.414	0	25	0	63	0	0.203	0
Q9VKY2	CG5366 OS=Drosophila melanogaster GN=CG5366 PE=2 SV=1	29	0	43	0	0.292	0	43	0	65	0	0.335	0	28	0	63	0	0.234	0
Q9VUQ5	Protein argonaute-2 OS=Drosophila melanogaster GN=AGO2 PE=1 SV=3	29	0	36	0	0.226	0	18	0	23	0	0.181	0	11	0	24	0	0.087	0
Q9VUQ5-2	Isoform C of Protein argonaute-2 OS=Drosophila melanogaster GN=AGO2	29	0	36	0	0.225	0	18	0	23	0	0.181	0	11	0	24	0	0.087	0
Q9VZF5	FI03252p OS=Drosophila melanogaster GN=pav PE=1 SV=1	29	0	40	0	0.328	0	11	0	15	0	0.109	0	9	0	22	0	0.107	0
Q9VAY2	Glycoprotein 93 OS=Drosophila melanogaster GN=Gp93 PE=1 SV=1	29	0	39	0	0.389	0	48	4	77	5	0.375	0.058	29	0	60	0	0.264	0
O61613	Glycylpeptide N-tetradecanoyltransferase OS=Drosophila melanogaster GN=Nmt PE=2 SV=2	29	3	49	6	0.453	0.087	35	0	57	0	0.597	0	22	0	48	0	0.392	0
Q9VIW3	Ran GTPase-activating protein OS=Drosophila melanogaster GN=RanGap PE=1 SV=1	29	0	48	0	0.495	0	40	4	68	8	0.502	0.044	23	0	57	0	0.247	0
Q7JVI3	Eukaryotic translation initiation factor 3 subunit M OS=Drosophila melanogaster GN=Tango7 PE=2 SV=1	29	7	151	14	0.693	0.202	39	4	75	4	0.545	0.067	27	0	72	0	0.434	0
P45889	Actin-like protein 87C OS=Drosophila melanogaster GN=Arp87C PE=1 SV=2	29	5	67	9	0.505	0.112	40	3	121	5	0.529	0.051	23	2	100	10	0.332	0.051
Q9W0S7	LD20211p OS=Drosophila melanogaster GN=Tudor-SN PE=1 SV=1	29	8	32	14	0.278	0.095	26	2	40	2	0.245	0.026	13	0	23	0	0.141	0
Q9VP77	CG10565 OS=Drosophila melanogaster GN=CG10565 PE=1 SV=1	29	0	37	0	0.418	0	23	6	33	10	0.32	0.084	17	3	39	17	0.28	0.037
Q9VX15	CG8142 OS=Drosophila melanogaster GN=CG8142 PE=1 SV=2	29	6	67	10	0.581	0.17	51	4	97	7	0.547	0.082	34	8	87	42	0.433	0.15
Q9NJH0	Elongation factor 1-gamma OS=Drosophila melanogaster GN=Ef1gamma PE=2 SV=2	29	7	73	18	0.501	0.181	32	5	49	6	0.545	0.081	28	2	58	18	0.434	0.042
E1JJM0	IGF-II mRNA-binding protein, isoform J OS=Drosophila melanogaster GN=Imp PE=4 SV=1	28	0	109	0	0.417	0	42	4	82	5	0.481	0.06	24	2	65	6	0.297	0.026
Q9VCH5	Nup98 OS=Drosophila melanogaster GN=Nup98 PE=1 SV=3	28	0	53	0	0.158	0	67	11	143	21	0.197	0.032	26	4	74	10	0.091	0.018
Q9I7D3	Caprin homolog OS=Drosophila melanogaster GN=CG18811 PE=1 SV=1	28	2	46	2	0.373	0.023	20	4	30	6	0.185	0.036	19	4	64	7	0.144	0.029
O97159	Chromodomain-helicase-DNA-binding protein Mi-2 homolog OS=Drosophila melanogaster GN=Mi-2 PE=1 SV=2	28	0	37	0	0.195	0	52	6	74	8	0.263	0.016	31	6	66	16	0.191	0.032
E1JI46	Mi-2, isoform C OS=Drosophila melanogaster GN=Mi-2 PE=4 SV=1	28	0	37	0	0.195	0	52	6	74	8	0.263	0.016	31	6	66	16	0.191	0.032
Q59E34	Mi-2, isoform B OS=Drosophila melanogaster GN=Mi-2 PE=4 SV=1	28	0	37	0	0.195	0	52	6	74	8	0.263	0.016	31	6	66	16	0.191	0.032
P05303	Elongation factor 1-alpha 2 OS=Drosophila melanogaster GN=Ef1alpha100E PE=1 SV=2	28	8	874	194	0.381	0.175	65	10	358	31	0.442	0.082	48	11	242	106	0.361	0.139
A4V3Q6	Elongation factor 1-alpha OS=Drosophila melanogaster GN=Ef1alpha100E PE=3 SV=1	28	8	874	194	0.381	0.175	65	10	358	31	0.442	0.082	48	11	242	106	0.361	0.139
P55830-3	Isoform D of 40S ribosomal protein S3a OS=Drosophila melanogaster GN=RpS3A	28	6	80	26	0.644	0.503	37	16	177	37	0.785	0.319	17	4	57	56	0.46	0.178
P46222	60S ribosomal protein L11 OS=Drosophila melanogaster GN=RpL11 PE=1 SV=2	28	4	354	47	0.734	0.13	16	9	29	42	0.467	0.201	10	6	24	44	0.315	0.234
Q9VEG6	Chorion peroxidase OS=Drosophila melanogaster GN=Pxt PE=2 SV=3	27	0	37	0	0.417	0	33	0	46	0	0.429	0	17	0	46	0	0.235	0
Q9W327	Lysyl-tRNA synthetase OS=Drosophila melanogaster GN=Aats-lys PE=2 SV=2	27	0	72	0	0.405	0	7	0	16	0	0.107	0	8	0	15	0	0.124	0
Q8SXM8	Lysyl-tRNA synthetase OS=Drosophila melanogaster GN=Aats-lys PE=2 SV=1	27	0	72	0	0.451	0	7	0	16	0	0.113	0	8	0	15	0	0.131	0
P23128	Putative ATP-dependent RNA helicase me31b OS=Drosophila melanogaster GN=me31B PE=1 SV=3	27	0	38	0	0.545	0	78	2	179	4	0.704	0.037	46	0	127	0	0.351	0
P20028	DNA-directed RNA polymerase I subunit RPA2 OS=Drosophila melanogaster GN=RpI135 PE=2 SV=2	27	0	32	0	0.278	0	59	3	93	5	0.468	0.019	23	0	71	0	0.178	0
Q2PDU7	CG5899, isoform C OS=Drosophila melanogaster GN=Etl1 PE=4 SV=1	27	0	51	0	0.391	0	59	2	123	2	0.457	0.013	32	3	84	15	0.331	0.049
Q9VHW4	Translocase of outer membrane 34 OS=Drosophila melanogaster GN=unc-45 PE=2 SV=1	27	0	31	0	0.365	0	24	3	31	7	0.247	0.024	15	0	42	0	0.168	0
Q9VL72	CG5899, isoform A OS=Drosophila melanogaster GN=Etl1 PE=1 SV=1	27	0	51	0	0.385	0	59	2	123	2	0.45	0.013	32	4	84	18	0.326	0.07
B7YZQ7	Nucleosome remodeling factor-38kD, isoform B OS=Drosophila melanogaster GN=Nurf-38 PE=4 SV=1	27	5	91	7	0.779	0.221	34	3	58	3	0.766	0.097	23	3	66	7	0.545	0.097
O77460	Inorganic pyrophosphatase OS=Drosophila melanogaster GN=Nurf-38 PE=1 SV=3	27	5	91	7	0.669	0.189	34	3	58	3	0.657	0.083	23	3	66	7	0.467	0.083
P26270	26S proteasome non-ATPase regulatory subunit 7 OS=Drosophila melanogaster GN=Mov34 PE=1 SV=6	27	2	47	8	0.482	0.068	46	2	81	3	0.657	0.038	15	2	40	8	0.32	0.038
Q0KIB3	CG2051 OS=Drosophila melanogaster GN=CG2051 PE=2 SV=1	27	3	72	11	0.526	0.086	19	0	32	0	0.358	0	12	3	27	5	0.207	0.069
P02518	Heat shock protein 27 OS=Drosophila melanogaster GN=Hsp27 PE=1 SV=2	27	6	278	62	0.69	0.296	40	6	339	14	0.714	0.174	40	5	252	38	0.535	0.192
P53034	Replication factor C subunit 2 OS=Drosophila melanogaster GN=RfC4 PE=1 SV=1	27	5	110	7	0.668	0.166	52	10	106	12	0.719	0.248	27	8	56	33	0.613	0.199
O02195	Eukaryotic translation initiation factor 3 subunit I OS=Drosophila melanogaster GN=Trip1 PE=1 SV=1	27	8	116	12	0.776	0.313	37	9	93	15	0.828	0.227	25	6	70	32	0.469	0.19
Q9V4C8-2	Isoform C of Host cell factor OS=Drosophila melanogaster GN=Hcf	27	0	39	0	0.366	0	33	10	46	19	0.433	0.124	11	2	23	4	0.173	0.042
A1Z6M0	Brahma associated protein 170kD OS=Drosophila melanogaster GN=Bap170 PE=4 SV=1	27	2	38	7	0.194	0.023	65	13	122	26	0.334	0.043	20	6	37	11	0.098	0.034
Q9VSI1	CG7182 OS=Drosophila melanogaster GN=CG7182 PE=1 SV=2	26	0	56	0	0.558	0	33	0	126	0	0.491	0	16	0	51	0	0.285	0
P23128-2	Isoform B of Putative ATP-dependent RNA helicase me31b OS=Drosophila melanogaster GN=me31B	26	0	36	0	0.54	0	70	2	135	4	0.678	0.04	45	0	125	0	0.332	0
Q9VHR5	CG9684 OS=Drosophila melanogaster GN=CG9684 PE=1 SV=2	26	0	31	0	0.414	0	35	2	64	2	0.489	0.019	18	0	31	0	0.274	0
Q9W485	CG3125, isoform A OS=Drosophila melanogaster GN=l(1)G0060 PE=2 SV=2	26	0	33	0	0.223	0	51	0	93	0	0.274	0	16	2	33	4	0.108	0.014
Q9VXE6	LD46479p OS=Drosophila melanogaster GN=Nup153 PE=1 SV=4	26	0	35	0	0.232	0	37	4	65	5	0.27	0.018	18	0	37	0	0.111	0
A8JV18	Nup153, isoform B OS=Drosophila melanogaster GN=Nup153 PE=4 SV=1	26	0	35	0	0.227	0	37	4	65	5	0.263	0.018	18	0	37	0	0.108	0
Q59E30	Failed axon connections, isoform C OS=Drosophila melanogaster GN=fax PE=4 SV=1	26	0	182	0	0.523	0	37	3	85	3	0.501	0.072	31	3	55	17	0.455	0.075
Q95RI5	Failed axon connections, isoform A OS=Drosophila melanogaster GN=fax PE=1 SV=1	26	0	182	0	0.519	0	37	3	85	3	0.498	0.072	31	3	55	17	0.452	0.074
Q9VLM8	Alanyl-tRNA synthetase, cytoplasmic OS=Drosophila melanogaster GN=Aats-ala PE=2 SV=1	26	0	30	0	0.341	0	41	10	64	17	0.406	0.059	24	2	52	2	0.259	0.027
Q9V3U6	26-29kD-proteinase OS=Drosophila melanogaster GN=26-29-p PE=2 SV=1	26	2	57	3	0.457	0.042	33	6	57	10	0.326	0.055	22	4	66	15	0.228	0.051
Q9VZ00	CG1737 OS=Drosophila melanogaster GN=CG1737 PE=2 SV=1	26	2	46	6	0.293	0.033	33	11	62	18	0.367	0.078	17	13	31	24	0.224	0.116
P50887	60S ribosomal protein L22 OS=Drosophila melanogaster GN=RpL22 PE=1 SV=2	26	7	252	64	0.515	0.217	26	4	65	18	0.411	0.13	21	9	99	54	0.361	0.12
Q9V9W3	RE08669p OS=Drosophila melanogaster GN=RpL6 PE=2 SV=1	26	7	116	15	0.385	0.115	16	10	31	23	0.302	0.134	6	5	12	23	0.145	0.103
P52034	6-phosphofructokinase OS=Drosophila melanogaster GN=Pfk PE=2 SV=2	25	0	40	0	0.315	0	39	0	63	0	0.445	0	28	0	78	0	0.343	0
P52034-2	Isoform A of 6-phosphofructokinase OS=Drosophila melanogaster GN=Pfk	25	0	40	0	0.261	0	39	0	63	0	0.369	0	28	0	78	0	0.284	0
P52034-3	Isoform C of 6-phosphofructokinase OS=Drosophila melanogaster GN=Pfk	25	0	40	0	0.315	0	39	0	63	0	0.445	0	28	0	78	0	0.343	0
P26019	DNA polymerase alpha catalytic subunit OS=Drosophila melanogaster GN=DNApol-alpha180 PE=1 SV=2	25	0	27	0	0.208	0	27	0	34	0	0.163	0	10	0	14	0	0.077	0
Q05825	ATP synthase subunit beta, mitochondrial OS=Drosophila melanogaster GN=ATPsyn-beta PE=1 SV=3	25	0	37	0	0.648	0	31	2	52	2	0.578	0.048	16	0	49	0	0.248	0
Q9VV82	CG32164 OS=Drosophila melanogaster GN=CG32164 PE=4 SV=2	25	0	42	0	0.277	0	38	0	57	0	0.291	0	10	2	16	2	0.108	0.017
Q9VKB0	FI05224p OS=Drosophila melanogaster GN=Aats-thr PE=2 SV=2	25	2	28	4	0.361	0.035	41	0	65	0	0.446	0	27	0	63	0	0.321	0
Q8IP94	Threonyl-tRNA synthetase, isoform B OS=Drosophila melanogaster GN=Aats-thr PE=2 SV=1	25	2	28	4	0.391	0.038	41	0	65	0	0.483	0	27	0	63	0	0.348	0
Q9VY91	CG10990, isoform A OS=Drosophila melanogaster GN=CG10990 PE=1 SV=2	25	0	60	0	0.552	0	23	0	35	0	0.417	0	12	2	37	4	0.169	0.029
Q9VJH2	CG31739 OS=Drosophila melanogaster GN=mdy PE=1 SV=3	25	0	36	0	0.279	0	59	6	92	8	0.446	0.037	25	2	58	6	0.217	0.018
Q9VAJ2	Bub3 OS=Drosophila melanogaster GN=Bub3 PE=1 SV=1	25	3	47	5	0.653	0.083	16	2	26	3	0.491	0.031	12	0	34	0	0.215	0
Q9VN25-3	Isoform C of Eukaryotic translation initiation factor 3 subunit A OS=Drosophila melanogaster GN=eIF3-S10	25	4	39	7	0.224	0.057	40	2	60	4	0.344	0.027	32	2	71	6	0.305	0.023
P34739	Transcription termination factor 2 OS=Drosophila melanogaster GN=lds PE=1 SV=2	25	0	36	0	0.268	0	50	4	77	8	0.348	0.031	31	4	80	10	0.265	0.041
Q7KQZ4-3	Isoform D of Longitudinals lacking protein, isoforms A/B/D/L OS=Drosophila melanogaster GN=lola	25	0	81	0	0.348	0	19	9	32	10	0.194	0.098	16	3	34	7	0.123	0.048
P23572	Cyclin-dependent kinase 1 OS=Drosophila melanogaster GN=cdc2 PE=1 SV=1	25	4	47	8	0.677	0.168	26	3	41	3	0.569	0.064	18	5	47	27	0.367	0.141
Q9V3K3	RuvB-like helicase 2 OS=Drosophila melanogaster GN=rept PE=1 SV=1	25	5	39	13	0.474	0.116	27	3	43	3	0.387	0.071	27	8	52	23	0.366	0.179
Q9V9W2	Ribosomal protein L6, isoform A OS=Drosophila melanogaster GN=RpL6 PE=2 SV=1	25	7	111	15	0.391	0.123	15	10	30	23	0.3	0.144	6	5	12	23	0.156	0.111
Q8MLY8	40S ribosomal protein S8 OS=Drosophila melanogaster GN=RpS8 PE=1 SV=1	25	10	120	112	0.562	0.365	22	3	33	4	0.572	0.062	12	4	32	44	0.404	0.168
P05990	CAD protein OS=Drosophila melanogaster GN=r PE=1 SV=3	24	0	38	0	0.142	0	62	0	101	0	0.263	0	35	0	82	0	0.153	0
Q7K0E6	Aspartyl-tRNA synthetase OS=Drosophila melanogaster GN=Aats-asp PE=1 SV=1	24	0	74	0	0.401	0	31	0	49	0	0.51	0	24	0	54	0	0.386	0
P23257	Tubulin gamma-1 chain OS=Drosophila melanogaster GN=gammaTub23C PE=1 SV=2	24	0	50	0	0.514	0	30	0	67	0	0.531	0	17	0	40	0	0.181	0
P04052	DNA-directed RNA polymerase II subunit RPB1 OS=Drosophila melanogaster GN=RpII215 PE=1 SV=4	24	0	25	0	0.163	0	48	0	84	0	0.253	0	21	0	47	0	0.121	0
P17704	40S ribosomal protein S17 OS=Drosophila melanogaster GN=RpS17 PE=2 SV=2	24	0	96	0	0.702	0	17	0	37	0	0.763	0	6	0	17	0	0.214	0
Q7KT44	CG10602, isoform B OS=Drosophila melanogaster GN=CG10602 PE=2 SV=1	24	0	44	0	0.511	0	19	0	28	0	0.364	0	7	0	16	0	0.199	0
Q9VJ39	CG10602, isoform A OS=Drosophila melanogaster GN=CG10602 PE=2 SV=2	24	0	44	0	0.458	0	19	0	28	0	0.326	0	7	0	16	0	0.178	0
Q9VEN9	Protein associated with topo II related-1 OS=Drosophila melanogaster GN=Patr-1 PE=1 SV=1	24	0	35	0	0.292	0	11	0	12	0	0.135	0	3	0	8	0	0.03	0
Q9XZU1	Exportin-2 OS=Drosophila melanogaster GN=Cas PE=1 SV=2	24	2	37	3	0.335	0.027	28	0	50	0	0.292	0	17	0	32	0	0.156	0
O61305	DEAD-box helicase Dbp80 OS=Drosophila melanogaster GN=Dbp80 PE=1 SV=1	24	0	35	0	0.37	0	40	2	75	5	0.574	0.035	27	0	66	0	0.313	0
P07487	Glyceraldehyde-3-phosphate dehydrogenase 2 OS=Drosophila melanogaster GN=Gapdh2 PE=1 SV=2	24	3	142	6	0.732	0.136	44	5	96	7	0.633	0.105	22	2	226	6	0.355	0.081
Q9VUC1	Hsc70Cb, isoform A OS=Drosophila melanogaster GN=Hsc70Cb PE=2 SV=1	24	0	26	0	0.413	0	17	2	21	4	0.296	0.015	6	0	10	0	0.106	0
Q9V345	COP9 signalosome complex subunit 4 OS=Drosophila melanogaster GN=CSN4 PE=1 SV=1	24	0	34	0	0.558	0	27	0	44	0	0.491	0	8	3	14	7	0.179	0.071
E1JH01	COP9 complex homolog subunit 4, isoform B OS=Drosophila melanogaster GN=CSN4 PE=4 SV=1	24	0	34	0	0.558	0	27	0	44	0	0.491	0	8	3	14	7	0.179	0.071
P55035	26S proteasome non-ATPase regulatory subunit 4 OS=Drosophila melanogaster GN=Pros54 PE=1 SV=2	24	0	62	0	0.715	0	34	4	72	5	0.818	0.076	26	3	72	15	0.23	0.106
E2QD64	CG2982 OS=Drosophila melanogaster GN=CG2982 PE=4 SV=1	24	4	37	22	0.351	0.075	47	0	96	0	0.493	0	22	0	52	0	0.329	0
Q7K4H4	Lysine-specific demethylase NO66 OS=Drosophila melanogaster GN=CG2982 PE=1 SV=1	24	4	37	22	0.351	0.075	47	0	96	0	0.493	0	22	0	52	0	0.329	0
Q9VSM9	Cdc6 OS=Drosophila melanogaster GN=Cdc6 PE=1 SV=1	24	0	41	0	0.406	0	25	3	41	6	0.301	0.042	7	2	8	5	0.104	0.033
Q9VTU4	Eukaryotic translation initiation factor 3 subunit L OS=Drosophila melanogaster GN=CG5642 PE=1 SV=1	24	5	42	11	0.414	0.106	41	3	68	7	0.434	0.048	20	3	53	14	0.237	0.048
Q8T079	Putative oxidoreductase GLYR1 homolog OS=Drosophila melanogaster GN=CG4747 PE=1 SV=1	24	11	36	23	0.407	0.193	28	0	37	0	0.463	0	20	0	42	0	0.277	0
P41374	Eukaryotic translation initiation factor 2 subunit 1 OS=Drosophila melanogaster GN=eIF-2alpha PE=1 SV=1	24	0	36	0	0.522	0	32	8	63	24	0.522	0.188	22	4	46	34	0.34	0.085
Q9W0A8	FI01658p OS=Drosophila melanogaster GN=RpL23A PE=2 SV=1	24	4	114	8	0.365	0.155	18	8	39	11	0.372	0.173	11	5	28	56	0.195	0.13
P91875	DNA-directed RNA polymerase I subunit RPA1 OS=Drosophila melanogaster GN=RpI1 PE=1 SV=2	23	0	25	0	0.172	0	50	0	97	0	0.32	0	31	0	54	0	0.18	0
Q02645-2	Isoform B of Protein hu-li tai shao OS=Drosophila melanogaster GN=hts	23	0	29	0	0.428	0	31	0	60	0	0.379	0	17	0	33	0	0.221	0
E1JGM4	Hu li tai shao, isoform K OS=Drosophila melanogaster GN=hts PE=4 SV=1	23	0	29	0	0.266	0	31	0	60	0	0.235	0	17	0	33	0	0.138	0
A4UZP6	Hu li tai shao, isoform L OS=Drosophila melanogaster GN=hts PE=4 SV=2	23	0	29	0	0.428	0	31	0	60	0	0.379	0	17	0	33	0	0.221	0
Q02645	Protein hu-li tai shao OS=Drosophila melanogaster GN=hts PE=1 SV=2	23	0	29	0	0.266	0	31	0	60	0	0.235	0	17	0	33	0	0.138	0
A1ZBK8	Hu li tai shao, isoform D OS=Drosophila melanogaster GN=hts PE=4 SV=1	23	0	29	0	0.46	0	31	0	60	0	0.407	0	17	0	33	0	0.238	0
Q960E8	General transcription factor IIH subunit 1 OS=Drosophila melanogaster GN=Tfb1 PE=1 SV=1	23	0	32	0	0.383	0	24	0	37	0	0.338	0	10	0	19	0	0.231	0
Q9W5E4	Lethal (1) 1Bi OS=Drosophila melanogaster GN=l(1)1Bi PE=2 SV=1	23	0	28	0	0.224	0	22	0	27	0	0.137	0	8	0	19	0	0.048	0
Q7K0L8	CG4616, isoform A OS=Drosophila melanogaster GN=FLASH PE=1 SV=1	23	0	32	0	0.359	0	7	0	8	0	0.06	0	8	0	14	0	0.123	0
Q9I7R5	CG32165 OS=Drosophila melanogaster GN=CG32165 PE=4 SV=2	23	0	39	0	0.22	0	38	0	57	0	0.291	0	10	2	16	2	0.108	0.017
Q9W1C5	CG3173 OS=Drosophila melanogaster GN=CG3173 PE=1 SV=2	23	0	32	0	0.173	0	50	3	70	3	0.215	0.012	19	0	31	0	0.084	0
P07486	Glyceraldehyde-3-phosphate dehydrogenase 1 OS=Drosophila melanogaster GN=Gapdh1 PE=2 SV=2	23	3	91	6	0.687	0.136	40	5	85	5	0.551	0.102	22	0	212	0	0.367	0
P40304	Proteasome subunit beta type-1 OS=Drosophila melanogaster GN=Pros26 PE=1 SV=2	23	3	35	4	0.621	0.123	26	0	46	0	0.66	0	8	0	16	0	0.196	0
Q9VYG2	Brahma associated protein 60kD OS=Drosophila melanogaster GN=Bap60 PE=1 SV=1	23	5	37	6	0.408	0.101	47	3	69	3	0.47	0.058	26	6	66	12	0.28	0.091
Q24478	Centrosome-associated zinc finger protein CP190 OS=Drosophila melanogaster GN=Cp190 PE=1 SV=2	23	0	33	0	0.336	0	12	7	28	7	0.193	0.071	9	2	13	7	0.094	0.024
P10987	Actin-5C OS=Drosophila melanogaster GN=Act5C PE=1 SV=4	23	4	80	4	0.511	0.09	83	25	535	43	0.702	0.346	56	16	366	90	0.564	0.293
P02572	Actin-42A OS=Drosophila melanogaster GN=Act42A PE=1 SV=3	23	4	66	4	0.511	0.09	73	25	526	44	0.697	0.346	56	16	366	90	0.564	0.293
Q9VKW3	Replication factor C subunit 3 OS=Drosophila melanogaster GN=RfC3 PE=1 SV=2	23	8	48	16	0.587	0.187	26	5	47	6	0.524	0.105	27	3	74	10	0.476	0.051
Q8IRH5-2	Isoform A of Zinc finger protein CG2199 OS=Drosophila melanogaster GN=CG2199	23	0	25	0	0.327	0	15	3	20	10	0.169	0.035	7	0	12	0	0.098	0
Q8IRH5	Zinc finger protein CG2199 OS=Drosophila melanogaster GN=CG2199 PE=1 SV=1	23	0	25	0	0.323	0	15	3	20	10	0.166	0.034	7	0	12	0	0.097	0
Q02748	Eukaryotic initiation factor 4A OS=Drosophila melanogaster GN=eIF-4a PE=2 SV=3	23	3	40	5	0.484	0.082	17	4	21	8	0.402	0.057	10	3	22	10	0.171	0.069
E2QC50	Ribosomal protein S11, isoform C OS=Drosophila melanogaster GN=RpS11 PE=3 SV=1	23	7	73	18	0.394	0.31	19	5	36	6	0.471	0.181	21	7	75	28	0.465	0.245
Q0E9B6	40S ribosomal protein S11 OS=Drosophila melanogaster GN=RpS11 PE=1 SV=1	23	7	73	18	0.394	0.31	19	5	36	6	0.471	0.181	21	7	75	28	0.465	0.245
Q9VAW5	La-related protein OS=Drosophila melanogaster GN=larp PE=1 SV=4	23	0	47	0	0.255	0	23	6	40	10	0.172	0.029	12	7	29	24	0.118	0.061
O62602	Licorne OS=Drosophila melanogaster GN=lic PE=1 SV=1	23	2	41	4	0.587	0.081	33	7	74	16	0.656	0.135	21	6	50	53	0.422	0.147
Q9VTP4	60S ribosomal protein L10a-2 OS=Drosophila melanogaster GN=RpL10Ab PE=2 SV=2	23	15	101	42	0.53	0.341	12	4	25	12	0.502	0.198	6	4	21	26	0.171	0.194
P41042	40S ribosomal protein S4 OS=Drosophila melanogaster GN=RpS4 PE=2 SV=2	23	7	170	160	0.521	0.218	46	5	84	10	0.693	0.123	19	5	44	18	0.437	0.149
Q9VM62	LD34181p OS=Drosophila melanogaster GN=SA PE=2 SV=2	22	0	26	0	0.21	0	43	0	60	0	0.305	0	13	0	35	0	0.125	0
Q9TVM2	Exportin-1 OS=Drosophila melanogaster GN=emb PE=1 SV=1	22	0	31	0	0.314	0	20	0	47	0	0.185	0	12	0	20	0	0.119	0
P17789	Protein tramtrack, beta isoform OS=Drosophila melanogaster GN=ttk PE=1 SV=2	22	0	42	0	0.384	0	23	0	30	0	0.306	0	8	0	15	0	0.16	0
Q9VUZ2	CG16838, isoform D OS=Drosophila melanogaster GN=CG16838 PE=2 SV=2	22	0	23	0	0.217	0	17	0	27	0	0.158	0	6	0	8	0	0.051	0
Q86BP6	CG16838, isoform C OS=Drosophila melanogaster GN=CG16838 PE=1 SV=1	22	0	23	0	0.207	0	17	0	27	0	0.151	0	6	0	8	0	0.048	0
Q8IQ05	Cutlet OS=Drosophila melanogaster GN=cutlet PE=2 SV=2	22	0	24	0	0.276	0	45	0	68	0	0.383	0	25	2	45	2	0.24	0.031
Q0KI98	FI06027p OS=Drosophila melanogaster GN=Aats-trp PE=2 SV=1	22	0	39	0	0.395	0	32	2	43	2	0.486	0.04	10	0	22	0	0.209	0
P46461	Vesicle-fusing ATPase 1 OS=Drosophila melanogaster GN=comt PE=1 SV=1	22	0	30	0	0.228	0	32	3	40	4	0.272	0.026	18	0	44	0	0.195	0
O61231	60S ribosomal protein L10 OS=Drosophila melanogaster GN=Qm PE=2 SV=1	22	0	394	0	0.463	0	28	3	66	4	0.601	0.11	12	5	40	16	0.376	0.165
Q9VHY6	CG2943 OS=Drosophila melanogaster GN=CG2943 PE=2 SV=1	22	0	23	0	0.217	0	40	5	55	8	0.389	0.046	21	0	42	0	0.201	0
Q9VRP5	Ubiquitin carboxyl-terminal hydrolase 36 OS=Drosophila melanogaster GN=scny PE=1 SV=2	22	0	32	0	0.227	0	35	7	60	9	0.246	0.081	17	0	40	0	0.13	0
Q9VRP5-3	Isoform D of Ubiquitin carboxyl-terminal hydrolase 36 OS=Drosophila melanogaster GN=scny	22	0	32	0	0.237	0	35	7	60	9	0.257	0.085	17	0	40	0	0.136	0
E1JJI5	Casein kinase ialpha, isoform D OS=Drosophila melanogaster GN=CkIalpha PE=4 SV=1	22	3	32	7	0.445	0.092	41	2	79	3	0.401	0.033	14	0	29	0	0.24	0
P54367	Casein kinase I isoform alpha OS=Drosophila melanogaster GN=CkIalpha PE=1 SV=1	22	3	32	7	0.445	0.092	41	2	79	3	0.401	0.033	14	0	29	0	0.24	0
P26802	Probable ATP-dependent RNA helicase Dbp73D OS=Drosophila melanogaster GN=Dbp73D PE=2 SV=3	22	0	27	0	0.41	0	35	4	60	10	0.303	0.042	11	2	18	3	0.172	0.033
P38979-2	Isoform A of 40S ribosomal protein SA OS=Drosophila melanogaster GN=sta	22	5	147	14	0.696	0.237	45	5	112	6	0.826	0.163	12	5	23	33	0.433	0.13
P38979	40S ribosomal protein SA OS=Drosophila melanogaster GN=sta PE=1 SV=2	22	5	147	14	0.601	0.204	45	5	112	6	0.712	0.141	12	5	23	33	0.374	0.112
O46036-2	Isoform A of C-terminal-binding protein OS=Drosophila melanogaster GN=CtBP	22	14	86	43	0.448	0.246	30	3	62	6	0.51	0.049	22	0	63	0	0.394	0
A4V2S3	C-terminal binding protein, isoform B OS=Drosophila melanogaster GN=CtBP PE=3 SV=1	22	14	86	43	0.448	0.246	30	3	62	6	0.51	0.049	22	0	63	0	0.394	0
Q7KRY6	Nucleosomal histone kinase 1 OS=Drosophila melanogaster GN=ball PE=1 SV=1	22	2	54	2	0.334	0.037	12	4	17	9	0.194	0.037	11	5	29	18	0.18	0.092
A4V3G8	Ballchen, isoform B OS=Drosophila melanogaster GN=ball PE=4 SV=1	22	2	54	2	0.334	0.037	11	4	16	9	0.184	0.037	11	5	29	18	0.18	0.092
Q6NL81	RE57391p OS=Drosophila melanogaster GN=RpL5 PE=2 SV=1	22	7	106	16	0.518	0.161	6	6	14	20	0.307	0.139	12	8	39	79	0.387	0.365
P55935	40S ribosomal protein S9 OS=Drosophila melanogaster GN=RpS9 PE=1 SV=2	22	8	112	88	0.41	0.277	22	10	41	18	0.513	0.169	19	9	69	94	0.426	0.241
Q9V3D9	BcDNA.GM09489 OS=Drosophila melanogaster GN=Srp54k PE=2 SV=1	21	0	29	0	0.447	0	28	0	40	0	0.486	0	6	0	7	0	0.134	0
Q9VGW6	DNA replication licensing factor Mcm5 OS=Drosophila melanogaster GN=Mcm5 PE=1 SV=1	21	0	24	0	0.326	0	14	0	21	0	0.213	0	6	0	11	0	0.113	0
Q9VXK5	CG8939 OS=Drosophila melanogaster GN=CG8939 PE=1 SV=1	21	0	30	0	0.275	0	3	0	4	0	0.031	0	2	0	5	0	0.01	0
A1Z8S6	Pds5 OS=Drosophila melanogaster GN=pds5 PE=2 SV=1	21	0	30	0	0.19	0	34	2	53	2	0.265	0.018	18	0	37	0	0.161	0
Q9VK45	Target of rapamycin OS=Drosophila melanogaster GN=Tor PE=1 SV=1	21	0	26	0	0.126	0	45	2	65	2	0.172	0.008	16	0	23	0	0.077	0
Q9VSD6	D-Importin 7/RanBP7 OS=Drosophila melanogaster GN=msk PE=2 SV=1	21	0	32	0	0.28	0	23	3	30	3	0.194	0.019	11	0	40	0	0.119	0
B7Z0I8	CG42232 OS=Drosophila melanogaster GN=CG42232 PE=4 SV=1	21	0	25	0	0.101	0	8	2	10	3	0.027	0.008	8	0	19	0	0.034	0
Q9XZ06	CG11092 OS=Drosophila melanogaster GN=CG11092 PE=1 SV=1	21	0	24	0	0.323	0	24	0	39	0	0.261	0	21	2	44	7	0.207	0.023
Q24090	GH08712p OS=Drosophila melanogaster GN=Snr1 PE=1 SV=2	21	0	25	0	0.586	0	19	0	31	0	0.459	0	8	3	16	7	0.259	0.057
Q9VW13	CG9330 OS=Drosophila melanogaster GN=CG9330-RA PE=1 SV=1	21	0	29	0	0.305	0	48	7	101	11	0.384	0.072	15	2	39	5	0.209	0.032
P42283	Longitudinals lacking protein, isoform G OS=Drosophila melanogaster GN=lola PE=1 SV=2	21	0	78	0	0.202	0	25	6	40	7	0.248	0.061	17	4	37	9	0.136	0.055
Q5U156	RE01954p OS=Drosophila melanogaster GN=row PE=1 SV=1	21	0	26	0	0.238	0	38	6	71	8	0.269	0.036	25	7	48	11	0.173	0.068
Q9VNI8	Hpr1 OS=Drosophila melanogaster GN=Hpr1 PE=1 SV=1	21	0	36	0	0.362	0	41	4	55	5	0.411	0.049	14	6	24	15	0.133	0.064
Q9VHC7	Rumpelstiltskin OS=Drosophila melanogaster GN=rump PE=1 SV=1	21	0	52	0	0.255	0	30	6	46	8	0.297	0.054	39	8	99	24	0.324	0.111
P17886	Protein crooked neck OS=Drosophila melanogaster GN=crn PE=1 SV=2	21	0	28	0	0.283	0	38	4	55	4	0.343	0.044	20	3	42	16	0.252	0.033
O46036	C-terminal-binding protein OS=Drosophila melanogaster GN=CtBP PE=1 SV=3	21	12	85	31	0.324	0.16	27	3	57	6	0.355	0.04	19	0	53	0	0.261	0
Q8MT06	Guanine nucleotide-binding protein-like 3 homolog OS=Drosophila melanogaster GN=ns1 PE=1 SV=2	21	0	26	0	0.423	0	5	2	8	4	0.103	0.022	3	2	5	2	0.055	0.031
A1A708	Uncharacterized protein CG4951 OS=Drosophila melanogaster GN=CG4951 PE=1 SV=1	21	0	37	0	0.363	0	7	4	9	5	0.186	0.063	5	3	10	5	0.126	0.049
Q9VZ20	Dynein light intermediate chain, isoform A OS=Drosophila melanogaster GN=Dlic PE=2 SV=2	21	0	41	0	0.383	0	26	8	67	17	0.394	0.116	12	5	33	21	0.235	0.091
Q9Y0Y5	BcDNA.LD29885 OS=Drosophila melanogaster GN=epsilonCOP PE=1 SV=1	21	3	38	6	0.516	0.072	18	12	37	35	0.395	0.183	18	9	49	63	0.297	0.186
Q5LK13	Dead box protein 80, isoform B OS=Drosophila melanogaster GN=Dbp80 PE=1 SV=1	20	0	30	0	0.313	0	33	0	67	0	0.499	0	22	0	58	0	0.246	0
Q9VUM1	CG6876 OS=Drosophila melanogaster GN=Prp31 PE=1 SV=1	20	0	32	0	0.449	0	21	0	32	0	0.293	0	11	0	23	0	0.164	0
Q6NP69	GST-containing FLYWCH zinc-finger protein OS=Drosophila melanogaster GN=gfzf PE=1 SV=1	20	0	28	0	0.196	0	19	0	23	0	0.187	0	17	0	34	0	0.156	0
Q9V463	Nup154 OS=Drosophila melanogaster GN=Nup154 PE=2 SV=1	20	0	28	0	0.195	0	52	2	105	2	0.309	0.014	26	0	74	0	0.155	0
Q9V9R2	Cul-2, isoform A OS=Drosophila melanogaster GN=Cul-2 PE=2 SV=3	20	0	25	0	0.235	0	35	3	52	3	0.368	0.033	25	0	52	0	0.263	0
A8DYI1	CG30118, isoform B OS=Drosophila melanogaster GN=CG30118 PE=4 SV=1	20	0	28	0	0.414	0	8	2	10	2	0.2	0.034	9	0	11	0	0.189	0
Q7K556	CG30118, isoform A OS=Drosophila melanogaster GN=CG5544 PE=1 SV=1	20	0	28	0	0.411	0	8	2	10	2	0.198	0.034	9	0	11	0	0.187	0
Q9V3H2	26S proteasome non-ATPase regulatory subunit 14 OS=Drosophila melanogaster GN=Rpn11 PE=1 SV=1	20	4	91	10	0.471	0.14	29	0	111	0	0.607	0	11	3	21	8	0.24	0.091
Q7K2L1	GH28787p OS=Drosophila melanogaster GN=lat PE=1 SV=1	20	2	23	6	0.329	0.05	40	2	54	2	0.463	0.033	11	3	25	3	0.151	0.036
A1YK02	Nup75 OS=Drosophila melanogaster GN=Nup75 PE=4 SV=1	20	4	41	9	0.377	0.07	44	3	89	4	0.476	0.025	25	3	55	9	0.265	0.034
P43248	DNA mismatch repair protein spellchecker 1 OS=Drosophila melanogaster GN=spel1 PE=3 SV=4	20	0	29	0	0.237	0	22	5	32	9	0.237	0.036	11	0	20	0	0.097	0
Q9VBX3	Vig2, isoform B OS=Drosophila melanogaster GN=vig2 PE=1 SV=2	20	3	66	6	0.449	0.077	10	2	18	3	0.196	0.041	7	0	13	0	0.16	0
Q960D3	SD06613p OS=Drosophila melanogaster GN=vig2 PE=1 SV=1	20	3	66	6	0.483	0.083	10	2	18	3	0.211	0.044	7	0	13	0	0.172	0
P49847	Transcription initiation factor TFIID subunit 6 OS=Drosophila melanogaster GN=Taf6 PE=1 SV=2	20	0	26	0	0.417	0	29	4	49	4	0.477	0.091	15	2	36	10	0.248	0.033
Q9VZ23	GTP-binding nuclear protein Ran OS=Drosophila melanogaster GN=ran PE=1 SV=1	20	4	159	13	0.556	0.208	32	0	66	0	0.611	0	16	2	28	24	0.329	0.097
A4V4A5	Ran, isoform B OS=Drosophila melanogaster GN=ran PE=4 SV=1	20	4	159	13	0.556	0.208	32	0	66	0	0.611	0	16	2	28	24	0.329	0.097
Q9VA00	Protein zwilch OS=Drosophila melanogaster GN=zwilch PE=1 SV=1	20	0	29	0	0.354	0	20	2	26	2	0.295	0.016	6	2	8	8	0.095	0.028
P20480	Protein claret segregational OS=Drosophila melanogaster GN=ncd PE=1 SV=1	20	0	47	0	0.367	0	13	4	22	8	0.181	0.046	9	2	14	5	0.123	0.027
Q9U9Q4	Eukaryotic translation initiation factor 3 subunit H OS=Drosophila melanogaster GN=eIF-3p40 PE=1 SV=2	20	7	51	16	0.503	0.201	38	6	58	11	0.577	0.124	17	4	62	23	0.405	0.104
Q86BB5	Transforming acidic coiled-coil protein, isoform D OS=Drosophila melanogaster GN=tacc PE=1 SV=1	20	0	24	0	0.22	0	16	7	23	12	0.147	0.046	12	5	17	7	0.149	0.036
Q95TU9	LD15470p OS=Drosophila melanogaster GN=tacc PE=2 SV=1	20	0	24	0	0.218	0	16	7	23	12	0.145	0.046	12	5	17	7	0.148	0.036
Q8IPN1	Transforming acidic coiled-coil protein, isoform A OS=Drosophila melanogaster GN=tacc PE=2 SV=1	20	0	24	0	0.232	0	16	7	23	12	0.155	0.049	12	5	17	7	0.157	0.038
Q95TP9	40S ribosomal protein S6 OS=Drosophila melanogaster GN=RpS6 PE=2 SV=1	20	5	115	46	0.382	0.217	20	0	37	0	0.364	0	11	0	35	0	0.194	0
Q9VAW5-2	Isoform A of La-related protein OS=Drosophila melanogaster GN=larp	20	0	43	0	0.328	0	19	6	30	10	0.203	0.042	11	5	27	17	0.147	0.064
E1JJ02	La related protein, isoform E OS=Drosophila melanogaster GN=larp PE=4 SV=1	20	0	42	0	0.328	0	19	6	30	10	0.203	0.042	11	5	27	17	0.147	0.064
P19889	60S acidic ribosomal protein P0 OS=Drosophila melanogaster GN=RpLP0 PE=1 SV=1	20	7	57	24	0.492	0.259	32	12	67	19	0.514	0.233	34	12	98	70	0.29	0.199
Q95RG1	LD32106p OS=Drosophila melanogaster GN=RpS9 PE=2 SV=1	20	7	103	72	0.453	0.314	17	10	33	18	0.555	0.241	16	9	52	94	0.504	0.343
Q27331	V-type proton ATPase catalytic subunit A isoform 2 OS=Drosophila melanogaster GN=Vha68-2 PE=1 SV=2	19	0	22	0	0.414	0	19	0	38	0	0.318	0	6	0	12	0	0.109	0
A4V0N4	MIP16230p OS=Drosophila melanogaster GN=Vha68-2 PE=2 SV=1	19	0	22	0	0.414	0	19	0	38	0	0.318	0	6	0	12	0	0.109	0
Q9VQZ6	Probable elongator complex protein 3 OS=Drosophila melanogaster GN=Elp3 PE=2 SV=1	19	0	25	0	0.299	0	25	0	33	0	0.337	0	14	0	24	0	0.223	0
A1Z9I5	Tumbleweed OS=Drosophila melanogaster GN=tum PE=4 SV=1	19	0	36	0	0.334	0	11	0	16	0	0.227	0	13	0	32	0	0.238	0
Q9VGP4	LP08082p OS=Drosophila melanogaster GN=Ranbp9 PE=1 SV=1	19	0	24	0	0.276	0	13	0	23	0	0.169	0	8	0	21	0	0.091	0
Q9W1H4	DNA ligase 1 OS=Drosophila melanogaster GN=DNA-ligI PE=1 SV=2	19	0	22	0	0.309	0	12	0	17	0	0.24	0	4	0	5	0	0.067	0
Q9VEX5	Cell cycle regulator Mat89Bb OS=Drosophila melanogaster GN=Mat89Bb PE=1 SV=1	19	0	25	0	0.344	0	13	0	13	0	0.194	0	6	0	9	0	0.083	0
A8DYI2	CG30118, isoform C OS=Drosophila melanogaster GN=CG30118 PE=4 SV=1	19	0	27	0	0.367	0	8	2	10	2	0.183	0.031	9	0	11	0	0.173	0
P50882	60S ribosomal protein L9 OS=Drosophila melanogaster GN=RpL9 PE=1 SV=2	19	2	236	8	0.747	0.1	36	3	267	3	0.732	0.137	26	5	88	19	0.584	0.158
P12982	Serine/threonine-protein phosphatase alpha-2 isoform OS=Drosophila melanogaster GN=Pp1-87B PE=1 SV=1	19	3	45	5	0.543	0.119	37	2	83	2	0.692	0.06	18	2	78	11	0.377	0.063
A8JUV0	Protein strawberry notch OS=Drosophila melanogaster GN=sno PE=1 SV=1	19	0	22	0	0.134	0	9	5	13	5	0.049	0.033	8	0	14	0	0.051	0
A8JUV0-4	Isoform C of Protein strawberry notch OS=Drosophila melanogaster GN=sno	19	0	22	0	0.148	0	9	5	13	5	0.054	0.036	8	0	14	0	0.056	0
A8JUV0-3	Isoform B of Protein strawberry notch OS=Drosophila melanogaster GN=sno	19	0	22	0	0.158	0	9	5	13	5	0.058	0.039	8	0	14	0	0.06	0
Q867Z4	Longitudinals lacking protein, isoforms F/I/K/T OS=Drosophila melanogaster GN=lola PE=1 SV=1	19	0	75	0	0.157	0	19	7	32	9	0.142	0.07	16	3	35	7	0.099	0.037
Q8MZI3	CG10077, isoform A OS=Drosophila melanogaster GN=CG10077 PE=1 SV=1	19	2	31	5	0.271	0.029	38	4	92	14	0.328	0.039	20	3	96	9	0.192	0.029
Q7K3D8	DMAP1 OS=Drosophila melanogaster GN=DMAP1 PE=1 SV=1	19	4	32	8	0.393	0.127	11	0	15	0	0.242	0	5	0	10	0	0.118	0
O77410	Eukaryotic translation initiation factor 3 subunit E OS=Drosophila melanogaster GN=eIF3-S6 PE=2 SV=1	19	3	39	3	0.414	0.062	26	0	36	0	0.372	0	25	6	59	18	0.336	0.115
Q7KRI2	Longitudinals lacking protein-like OS=Drosophila melanogaster GN=lolal PE=1 SV=1	19	2	222	3	0.512	0.22	18	3	37	8	0.52	0.205	11	3	33	29	0.346	0.268
E1JGK7	Lola like, isoform E OS=Drosophila melanogaster GN=lolal PE=4 SV=1	19	2	222	3	0.512	0.22	18	3	37	8	0.52	0.205	11	3	33	29	0.346	0.268
P29327-2	Isoform B of 40S ribosomal protein S6 OS=Drosophila melanogaster GN=RpS6	19	4	28	12	0.27	0.18	18	2	27	3	0.36	0.09	16	0	39	0	0.325	0
P35381	ATP synthase subunit alpha, mitochondrial OS=Drosophila melanogaster GN=blw PE=1 SV=2	19	3	32	3	0.359	0.069	32	4	58	7	0.446	0.054	18	3	34	15	0.272	0.058
Q9VN51	Transforming acidic coiled-coil protein, isoform B OS=Drosophila melanogaster GN=tacc PE=2 SV=2	19	0	23	0	0.227	0	15	7	21	12	0.147	0.05	11	5	16	7	0.15	0.039
A1Z8U9	Ribosomal protein S11, isoform B OS=Drosophila melanogaster GN=RpS11 PE=1 SV=1	19	5	67	14	0.286	0.214	14	4	28	4	0.357	0.136	17	6	51	23	0.357	0.201
Q08473	RNA-binding protein squid OS=Drosophila melanogaster GN=sqd PE=1 SV=3	19	2	50	2	0.474	0.061	16	4	23	4	0.253	0.035	4	2	14	36	0.119	0.029
P29843	Heat shock 70 kDa protein cognate 1 OS=Drosophila melanogaster GN=Hsc70-1 PE=1 SV=1	19	5	42	8	0.125	0.066	13	0	47	0	0.122	0	17	9	47	65	0.134	0.086
Q8IGE1	RH43519p OS=Drosophila melanogaster GN=RpL10Ab PE=2 SV=1	19	13	70	35	0.49	0.316	8	3	14	11	0.458	0.174	5	3	15	23	0.181	0.213
Q9W2D9	Eukaryotic translation initiation factor 3 subunit K OS=Drosophila melanogaster GN=CG10306 PE=1 SV=1	19	5	27	7	0.667	0.266	15	2	25	3	0.563	0.05	4	2	11	53	0.23	0.05
Q9VCB6	AT23187p OS=Drosophila melanogaster GN=twin PE=2 SV=2	18	0	25	0	0.417	0	34	0	61	0	0.466	0	16	0	32	0	0.161	0
Q8IMX1	LD39302p OS=Drosophila melanogaster GN=twin PE=2 SV=1	18	0	25	0	0.4	0	34	0	61	0	0.448	0	16	0	32	0	0.155	0
Q7K112	LD18435p OS=Drosophila melanogaster GN=twin PE=2 SV=1	18	0	25	0	0.411	0	34	0	61	0	0.46	0	16	0	32	0	0.159	0
Q24311	Cullin homolog 1 OS=Drosophila melanogaster GN=lin19 PE=1 SV=2	18	0	19	0	0.235	0	22	0	29	0	0.236	0	19	0	40	0	0.226	0
P16371	Protein groucho OS=Drosophila melanogaster GN=gro PE=1 SV=3	18	0	40	0	0.299	0	16	0	28	0	0.238	0	8	0	30	0	0.153	0
P16371-2	Isoform A of Protein groucho OS=Drosophila melanogaster GN=gro	18	0	40	0	0.303	0	16	0	28	0	0.242	0	8	0	30	0	0.156	0
Q95U54	GH06271p OS=Drosophila melanogaster GN=Mms19 PE=2 SV=1	18	0	25	0	0.2	0	27	0	44	0	0.266	0	12	0	18	0	0.109	0
Q9XZ58	COP9 signalosome complex subunit 5 OS=Drosophila melanogaster GN=CSN5 PE=1 SV=1	18	0	27	0	0.572	0	15	0	26	0	0.453	0	8	0	14	0	0.266	0
Q9VYS3	Regulator of nonsense transcripts 1 homolog OS=Drosophila melanogaster GN=Upf1 PE=1 SV=2	18	0	21	0	0.196	0	22	0	30	0	0.178	0	7	0	11	0	0.066	0
Q9VJD1	CG6453 OS=Drosophila melanogaster GN=CG6453 PE=1 SV=1	18	0	33	0	0.458	0	18	2	41	2	0.339	0.024	14	0	50	0	0.277	0
P48423	GTPase-activating protein OS=Drosophila melanogaster GN=Gap1 PE=2 SV=2	18	0	24	0	0.169	0	22	2	30	2	0.193	0.021	13	0	21	0	0.103	0
Q9VWT1	GH22474p OS=Drosophila melanogaster GN=Aats-his PE=2 SV=1	18	0	23	0	0.345	0	9	2	12	2	0.17	0.044	12	0	22	0	0.222	0
Q8IQX8	Histidyl-tRNA synthetase, isoform B OS=Drosophila melanogaster GN=Aats-his PE=2 SV=1	18	0	23	0	0.32	0	9	2	12	2	0.158	0.041	11	0	20	0	0.19	0
Q9VHN7	CG8036, isoform B OS=Drosophila melanogaster GN=CG8036 PE=1 SV=3	18	0	27	0	0.372	0	24	2	35	2	0.353	0.021	12	2	48	2	0.155	0.035
Q9W437	Raptor OS=Drosophila melanogaster GN=raptor PE=2 SV=1	18	0	22	0	0.167	0	36	3	53	3	0.255	0.011	18	0	26	0	0.121	0
Q9VCY3	COP9 signalosome complex subunit 6 OS=Drosophila melanogaster GN=CSN6 PE=1 SV=1	18	0	28	0	0.393	0	16	2	25	3	0.457	0.047	18	0	38	0	0.328	0
Q9VIP9	Condensin complex subunit 2 OS=Drosophila melanogaster GN=barr PE=2 SV=1	18	0	28	0	0.303	0	19	0	26	0	0.267	0	17	2	40	4	0.2	0.034
Q9VUK8	Glycyl-tRNA synthetase, isoform B OS=Drosophila melanogaster GN=Aats-gly PE=2 SV=1	18	0	19	0	0.26	0	11	2	14	2	0.152	0.018	4	0	7	0	0.065	0
Q961R8	GH09263p OS=Drosophila melanogaster GN=Aats-gly PE=2 SV=1	18	0	19	0	0.293	0	11	2	14	2	0.171	0.021	4	0	7	0	0.074	0
Q9V3I5	Chromosomal serine/threonine-protein kinase JIL-1 OS=Drosophila melanogaster GN=JIL-1 PE=1 SV=1	18	0	23	0	0.199	0	17	4	28	6	0.175	0.033	17	0	31	0	0.186	0
P32234	GTP-binding protein 128up OS=Drosophila melanogaster GN=128up PE=1 SV=2	18	0	24	0	0.514	0	20	4	41	4	0.508	0.087	16	2	27	2	0.277	0.041
Q4V3Z5	CG11788 OS=Drosophila melanogaster GN=CG11788 PE=1 SV=1	18	0	25	0	0.435	0	29	2	46	4	0.551	0.045	19	2	33	3	0.344	0.038
Q95ST4	CG5899, isoform B OS=Drosophila melanogaster GN=Etl1 PE=1 SV=1	18	0	29	0	0.301	0	47	0	99	0	0.438	0	24	3	62	15	0.294	0.074
Q9V4S8	COP9 signalosome complex subunit 7 OS=Drosophila melanogaster GN=CSN7 PE=1 SV=2	18	0	26	0	0.478	0	18	0	29	0	0.45	0	11	3	19	8	0.309	0.104
P13496	Dynactin subunit 1 OS=Drosophila melanogaster GN=Gl PE=1 SV=2	18	0	39	0	0.191	0	38	3	55	6	0.342	0.028	20	6	35	10	0.191	0.036
P92177-4	Isoform C of 14-3-3 protein epsilon OS=Drosophila melanogaster GN=14-3-3epsilon	18	0	26	0	0.539	0	6	2	11	2	0.281	0.086	12	3	43	11	0.234	0.117
P92177-2	Isoform B of 14-3-3 protein epsilon OS=Drosophila melanogaster GN=14-3-3epsilon	18	0	26	0	0.529	0	6	2	11	2	0.276	0.084	12	3	43	11	0.23	0.115
P92177-1	Isoform D of 14-3-3 protein epsilon OS=Drosophila melanogaster GN=14-3-3epsilon	18	0	26	0	0.531	0	6	2	11	2	0.277	0.085	12	3	43	11	0.231	0.115
P92177	14-3-3 protein epsilon OS=Drosophila melanogaster GN=14-3-3epsilon PE=1 SV=2	18	0	26	0	0.527	0	6	2	11	2	0.275	0.084	12	3	43	11	0.229	0.115
Q9W4X7	Eukaryotic translation initiation factor 3 subunit G-1 OS=Drosophila melanogaster GN=eIF3-S4-1 PE=1 SV=1	18	5	52	15	0.558	0.253	19	0	36	0	0.416	0	19	4	62	11	0.413	0.145
Q9W3W8	60S ribosomal protein L17 OS=Drosophila melanogaster GN=RpL17 PE=1 SV=1	18	2	76	15	0.489	0.134	15	0	31	0	0.366	0	7	2	21	3	0.296	0.134
Q9VAX8	CG4849 OS=Drosophila melanogaster GN=CG4849 PE=2 SV=1	18	0	19	0	0.294	0	31	6	49	10	0.332	0.055	20	2	49	16	0.202	0.022
Q9VV52	CG4877, isoform A OS=Drosophila melanogaster GN=CG4877 PE=1 SV=3	18	0	24	0	0.232	0	12	3	18	7	0.107	0.034	2	0	6	0	0.03	0
Q9V3C0	ATP-dependent RNA helicase abstrakt OS=Drosophila melanogaster GN=abs PE=1 SV=1	18	5	26	12	0.312	0.073	21	6	44	10	0.331	0.105	12	4	23	10	0.212	0.055
Q08473-3	Isoform C of RNA-binding protein squid OS=Drosophila melanogaster GN=sqd	18	2	49	2	0.458	0.068	16	4	23	4	0.282	0.039	4	2	14	36	0.133	0.032
Q08473-2	Isoform A of RNA-binding protein squid OS=Drosophila melanogaster GN=sqd	18	2	49	2	0.439	0.065	16	4	23	4	0.271	0.037	4	2	14	36	0.128	0.031
Q8I0E9	AT07372p OS=Drosophila melanogaster GN=Hsc70-1 PE=2 SV=1	18	4	41	6	0.121	0.056	9	0	22	0	0.085	0	13	6	40	56	0.099	0.056
P32100	60S ribosomal protein L7 OS=Drosophila melanogaster GN=RpL7 PE=2 SV=2	18	10	71	37	0.536	0.329	17	3	24	3	0.397	0.083	8	5	14	38	0.206	0.107
Q9VKL5	Nup154, isoform B OS=Drosophila melanogaster GN=Nup154 PE=2 SV=2	17	0	23	0	0.206	0	43	0	80	0	0.319	0	21	0	50	0	0.156	0
Q7KVP9	Xeroderma pigmentosum D, isoform A OS=Drosophila melanogaster GN=Xpd PE=2 SV=1	17	0	31	0	0.32	0	26	0	34	0	0.32	0	13	0	33	0	0.172	0
Q7KJA9	O-glycosyltransferase OS=Drosophila melanogaster GN=sxc PE=1 SV=1	17	0	23	0	0.216	0	18	0	27	0	0.212	0	14	0	30	0	0.179	0
Q9VVI0	CG6322 OS=Drosophila melanogaster GN=U4-U6-60K PE=1 SV=1	17	0	26	0	0.282	0	21	0	31	0	0.336	0	10	0	27	0	0.192	0
P08181	Casein kinase II subunit alpha OS=Drosophila melanogaster GN=CkIIalpha PE=1 SV=2	17	0	26	0	0.512	0	25	0	43	0	0.369	0	3	0	13	0	0.107	0
A4V2B8	Casein kinase II alpha subunit, isoform C OS=Drosophila melanogaster GN=CkIIalpha PE=4 SV=1	17	0	26	0	0.512	0	25	0	43	0	0.369	0	3	0	13	0	0.107	0
Q9VWB8	CG11943, isoform A OS=Drosophila melanogaster GN=CG11943 PE=2 SV=2	17	0	23	0	0.127	0	34	0	47	0	0.157	0	18	0	31	0	0.082	0
Q8IQV9	CG11943, isoform B OS=Drosophila melanogaster GN=CG11943 PE=2 SV=1	17	0	23	0	0.125	0	34	0	47	0	0.155	0	18	0	31	0	0.081	0
Q9VC55	Absent, small, or homeotic discs 2, isoform D OS=Drosophila melanogaster GN=ash2 PE=2 SV=3	17	0	31	0	0.371	0	23	0	32	0	0.33	0	11	0	27	0	0.173	0
Q94545	Absent, small, or homeotic discs 2, isoform C OS=Drosophila melanogaster GN=ash2 PE=2 SV=2	17	0	31	0	0.381	0	23	0	32	0	0.34	0	11	0	27	0	0.178	0
Q9I7Z8	CG18273 OS=Drosophila melanogaster GN=CG18273 PE=2 SV=3	17	0	24	0	0.174	0	27	0	44	0	0.2	0	8	0	12	0	0.052	0
Q9V406	Activator protein 4 OS=Drosophila melanogaster GN=crp PE=2 SV=1	17	0	24	0	0.326	0	9	0	14	0	0.187	0	12	0	27	0	0.252	0
Q9W3U8	CG33691, isoform B OS=Drosophila melanogaster GN=CG4564 PE=2 SV=2	17	0	27	0	0.313	0	14	0	18	0	0.24	0	10	0	18	0	0.151	0
P07207	Neurogenic locus Notch protein OS=Drosophila melanogaster GN=N PE=1 SV=3	17	0	21	0	0.104	0	6	0	12	0	0.025	0	12	0	20	0	0.056	0
Q7K485	CathD OS=Drosophila melanogaster GN=cathD PE=2 SV=1	17	0	26	0	0.528	0	24	2	49	2	0.505	0.028	17	0	34	0	0.403	0
Q9VKZ7	CG4972 OS=Drosophila melanogaster GN=CG4972 PE=1 SV=2	17	0	24	0	0.276	0	22	3	33	3	0.319	0.034	14	0	26	0	0.127	0
Q7KSU6	CG8036, isoform D OS=Drosophila melanogaster GN=CG8036 PE=2 SV=1	17	0	24	0	0.383	0	22	2	30	2	0.343	0.022	12	2	48	2	0.167	0.038
P51592	E3 ubiquitin-protein ligase hyd OS=Drosophila melanogaster GN=hyd PE=1 SV=3	17	0	21	0	0.101	0	65	6	96	7	0.242	0.02	24	0	51	0	0.096	0
Q9VRI0	Helicase OS=Drosophila melanogaster GN=Hlc PE=2 SV=2	17	0	20	0	0.314	0	10	0	14	0	0.212	0	9	2	17	2	0.159	0.041
Q9VUM0	Probable DNA mismatch repair protein Msh6 OS=Drosophila melanogaster GN=Msh6 PE=1 SV=2	17	0	24	0	0.192	0	25	2	30	5	0.208	0.006	13	0	33	0	0.121	0
P43248-1	Isoform C of DNA mismatch repair protein spellchecker 1 OS=Drosophila melanogaster GN=spel1	17	0	26	0	0.221	0	18	3	27	5	0.225	0.029	9	0	16	0	0.096	0
Q9V434	Asparaginyl-tRNA synthetase OS=Drosophila melanogaster GN=Aats-asn PE=2 SV=1	17	0	18	0	0.249	0	11	2	11	3	0.195	0.016	4	0	7	0	0.065	0
Q7KF43	LD16058p OS=Drosophila melanogaster GN=rib PE=1 SV=1	17	0	27	0	0.247	0	30	3	57	3	0.359	0.035	16	5	36	6	0.234	0.079
Q9V5M3-4	Isoform X of Longitudinals lacking protein, isoforms N/O/W/X/Y OS=Drosophila melanogaster GN=lola	17	0	71	0	0.254	0	18	6	31	7	0.236	0.09	16	3	34	7	0.164	0.06
A1Z7K2	CG30349 OS=Drosophila melanogaster GN=CG30349-RA PE=2 SV=1	17	0	24	0	0.363	0	16	4	24	6	0.235	0.021	4	0	7	0	0.106	0
Q76NQ0	CG33303 OS=Drosophila melanogaster GN=CG33303 PE=1 SV=1	17	0	20	0	0.31	0	23	2	39	2	0.332	0.048	20	3	59	15	0.225	0.055
Q9VVB5	LD46723p OS=Drosophila melanogaster GN=Lmpt PE=1 SV=2	17	0	20	0	0.329	0	0	0	0	0	0	0	0	2	0	3	0	0.045
Q8IQQ3	Limpet, isoform D OS=Drosophila melanogaster GN=Lmpt PE=2 SV=1	17	0	20	0	0.33	0	0	0	0	0	0	0	0	2	0	3	0	0.045
E1JJM9	Ribosomal protein S15Aa, isoform F OS=Drosophila melanogaster GN=RpS15Aa PE=3 SV=1	17	4	58	25	0.592	0.277	23	0	58	0	0.738	0	15	2	54	16	0.646	0.146
P48149	40S ribosomal protein S15Aa OS=Drosophila melanogaster GN=RpS15Aa PE=2 SV=2	17	4	58	25	0.592	0.277	23	0	58	0	0.738	0	15	2	54	16	0.646	0.146
Q7K0D8	CG2158 OS=Drosophila melanogaster GN=Nup50 PE=1 SV=1	17	0	24	0	0.328	0	41	5	56	5	0.571	0.046	15	7	37	19	0.255	0.147
E1JIN6	Osa, isoform D OS=Drosophila melanogaster GN=osa PE=4 SV=1	17	0	22	0	0.079	0	40	12	54	16	0.108	0.042	26	6	55	20	0.086	0.022
Q7KSE8	Osa, isoform C OS=Drosophila melanogaster GN=osa PE=4 SV=1	17	0	22	0	0.084	0	40	12	54	16	0.115	0.045	26	6	55	20	0.092	0.023
Q8IN94	Trithorax group protein osa OS=Drosophila melanogaster GN=osa PE=1 SV=1	17	0	22	0	0.079	0	40	12	54	16	0.108	0.042	26	6	55	20	0.086	0.022
Q9VI58	CG1091, isoform B OS=Drosophila melanogaster GN=CG1091 PE=1 SV=1	17	6	19	12	0.327	0.111	20	0	27	0	0.359	0	7	3	10	5	0.145	0.048
P18053	Proteasome subunit alpha type-4 OS=Drosophila melanogaster GN=Pros29 PE=1 SV=2	17	3	35	7	0.568	0.087	14	4	23	8	0.557	0.072	16	6	40	21	0.455	0.14
P41094	40S ribosomal protein S18 OS=Drosophila melanogaster GN=RpS18 PE=1 SV=1	17	6	42	21	0.52	0.388	22	4	40	10	0.592	0.112	21	5	52	23	0.553	0.164
Q7K2B0	Ribosomal RNA-processing protein 8 OS=Drosophila melanogaster GN=CG7137 PE=1 SV=1	17	2	19	2	0.321	0.081	14	3	20	5	0.383	0.095	6	3	8	14	0.168	0.095
Q9V3G1	60S ribosomal protein L8 OS=Drosophila melanogaster GN=RpL8 PE=2 SV=1	17	9	35	15	0.277	0.266	19	7	30	7	0.434	0.234	13	5	32	36	0.195	0.148
Q9VNE9	60S ribosomal protein L13a OS=Drosophila melanogaster GN=RpL13A PE=1 SV=1	17	4	91	58	0.366	0.156	4	0	7	0	0.171	0	4	0	9	0	0.127	0
Q7PLS8	Integrator complex subunit 3 homolog OS=Drosophila melanogaster GN=CG17665 PE=1 SV=1	16	0	22	0	0.192	0	38	0	52	0	0.225	0	21	0	42	0	0.162	0
Q9XYZ2	Excision repair protein ERCC2/XPD OS=Drosophila melanogaster GN=Xpd PE=2 SV=1	16	0	29	0	0.293	0	26	0	34	0	0.33	0	13	0	33	0	0.177	0
Q7PLP5	CG41099, isoform C OS=Drosophila melanogaster GN=CG41099 PE=1 SV=1	16	0	23	0	0.197	0	17	0	34	0	0.165	0	16	0	44	0	0.184	0
Q7PLP4	CG41099, isoform B OS=Drosophila melanogaster GN=CG41099 PE=4 SV=1	16	0	23	0	0.199	0	17	0	34	0	0.167	0	16	0	44	0	0.186	0
A8Y582	CG41099, isoform D OS=Drosophila melanogaster GN=CG41099 PE=4 SV=1	16	0	23	0	0.197	0	17	0	34	0	0.165	0	16	0	44	0	0.184	0
Q9VMQ7	Putative elongator complex protein 4 OS=Drosophila melanogaster GN=CG6907 PE=1 SV=1	16	0	34	0	0.41	0	21	0	34	0	0.426	0	6	0	14	0	0.153	0
Q9W484	Regulator of telomere elongation helicase 1 homolog OS=Drosophila melanogaster GN=CG4078 PE=1 SV=1	16	0	18	0	0.164	0	14	0	23	0	0.168	0	11	0	18	0	0.12	0
O16797-2	Isoform D of 60S ribosomal protein L3 OS=Drosophila melanogaster GN=RpL3	16	0	50	0	0.484	0	9	0	12	0	0.298	0	6	0	15	0	0.193	0
Q9VGA4	MBD-R2, isoform B OS=Drosophila melanogaster GN=MBD-R2 PE=1 SV=2	16	0	20	0	0.251	0	8	0	12	0	0.103	0	9	0	14	0	0.079	0
Q7KQM6	PERQ amino acid-rich with GYF domain-containing protein CG11148 OS=Drosophila melanogaster GN=CG11148 PE=1 SV=2	16	0	21	0	0.148	0	8	0	16	0	0.062	0	3	0	4	0	0.021	0
Q7KQM6-2	Isoform D of PERQ amino acid-rich with GYF domain-containing protein CG11148 OS=Drosophila melanogaster GN=CG11148	16	0	21	0	0.149	0	8	0	16	0	0.062	0	3	0	4	0	0.021	0
P48461	Serine/threonine-protein phosphatase alpha-1 isoform OS=Drosophila melanogaster GN=Pp1alpha-96A PE=1 SV=1	16	2	42	3	0.416	0.083	33	0	75	0	0.621	0	18	0	76	0	0.349	0
O76324	Discs overgrown protein kinase OS=Drosophila melanogaster GN=dco PE=1 SV=2	16	2	39	2	0.384	0.052	34	2	98	4	0.35	0.016	15	0	70	0	0.186	0
Q7KN85	ATP citrate lyase, isoform D OS=Drosophila melanogaster GN=ATPCL PE=1 SV=1	16	0	23	0	0.175	0	49	2	71	9	0.349	0.013	26	0	56	0	0.211	0
E2QCF1	ATP citrate lyase, isoform F OS=Drosophila melanogaster GN=ATPCL PE=4 SV=1	16	0	23	0	0.178	0	49	2	71	9	0.354	0.014	26	0	56	0	0.215	0
Q9VPB3	CG4365, isoform A OS=Drosophila melanogaster GN=CG4365 PE=2 SV=2	16	0	32	0	0.554	0	28	3	45	3	0.603	0.095	25	3	55	4	0.531	0.115
Q8IPU3	CG4365, isoform C OS=Drosophila melanogaster GN=CG4365 PE=2 SV=1	16	0	32	0	0.486	0	28	3	45	3	0.529	0.083	25	3	55	4	0.466	0.101
Q7K110	CG6370 OS=Drosophila melanogaster GN=CG6370 PE=1 SV=1	16	0	18	0	0.278	0	37	2	55	2	0.424	0.014	24	2	55	5	0.183	0.033
Q7KN75	Dodeca-satellite-binding protein 1, isoform A OS=Drosophila melanogaster GN=Dp1 PE=2 SV=1	16	0	21	0	0.151	0	32	3	44	4	0.243	0.027	29	2	62	4	0.18	0.017
Q9XYZ5	DNA damage-binding protein 1 OS=Drosophila melanogaster GN=pic PE=1 SV=1	16	0	23	0	0.213	0	45	3	84	3	0.336	0.019	15	2	30	6	0.132	0.015
Q9VW52	CG7757, isoform A OS=Drosophila melanogaster GN=CG7757 PE=1 SV=1	16	0	24	0	0.298	0	25	0	31	0	0.426	0	10	3	17	6	0.144	0.048
Q9VPL0	CG3436, isoform A OS=Drosophila melanogaster GN=CG3436 PE=2 SV=1	16	0	22	0	0.363	0	6	2	6	3	0.277	0.037	4	0	11	0	0.199	0
Q9VRP5-5	Isoform F of Ubiquitin carboxyl-terminal hydrolase 36 OS=Drosophila melanogaster GN=scny	16	0	22	0	0.193	0	24	7	37	9	0.201	0.088	13	0	30	0	0.092	0
Q9VRP5-4	Isoform E of Ubiquitin carboxyl-terminal hydrolase 36 OS=Drosophila melanogaster GN=scny	16	0	22	0	0.189	0	24	7	37	9	0.197	0.087	13	0	30	0	0.091	0
Q9VRP5-6	Isoform C of Ubiquitin carboxyl-terminal hydrolase 36 OS=Drosophila melanogaster GN=scny	16	0	22	0	0.203	0	24	7	37	9	0.211	0.093	13	0	30	0	0.097	0
Q9VRP5-2	Isoform B of Ubiquitin carboxyl-terminal hydrolase 36 OS=Drosophila melanogaster GN=scny	16	0	22	0	0.198	0	24	7	37	9	0.207	0.091	13	0	30	0	0.095	0
Q8INM3	Protein slender lobes OS=Drosophila melanogaster GN=sle PE=1 SV=1	16	0	20	0	0.127	0	2	3	2	3	0.013	0.021	5	0	11	0	0.039	0
Q8INM3-2	Isoform B of Protein slender lobes OS=Drosophila melanogaster GN=sle	16	0	20	0	0.127	0	2	3	2	3	0.013	0.021	5	0	11	0	0.039	0
Q9VMX3	CG3756 OS=Drosophila melanogaster GN=CG3756 PE=1 SV=1	16	0	22	0	0.447	0	17	5	24	8	0.396	0.057	7	0	14	0	0.141	0
P17917	Proliferating cell nuclear antigen OS=Drosophila melanogaster GN=mus209 PE=1 SV=2	16	0	38	0	0.569	0	20	3	26	8	0.588	0.081	18	4	33	10	0.373	0.138
E1JJ72	TBP-associated factor 1, isoform D OS=Drosophila melanogaster GN=Taf1 PE=4 SV=1	16	0	18	0	0.095	0	15	4	18	8	0.072	0.011	10	0	17	0	0.052	0
P51123-3	Isoform C of Transcription initiation factor TFIID subunit 1 OS=Drosophila melanogaster GN=Taf1	16	0	18	0	0.095	0	15	4	18	8	0.071	0.011	10	0	17	0	0.052	0
P51123-2	Isoform A of Transcription initiation factor TFIID subunit 1 OS=Drosophila melanogaster GN=Taf1	16	0	18	0	0.097	0	15	4	18	8	0.073	0.011	10	0	17	0	0.053	0
P51123	Transcription initiation factor TFIID subunit 1 OS=Drosophila melanogaster GN=Taf1 PE=1 SV=3	16	0	18	0	0.094	0	15	4	18	8	0.07	0.011	10	0	17	0	0.051	0
Q9VH79	RE01104p OS=Drosophila melanogaster GN=Rpt3R PE=2 SV=2	16	0	52	0	0.351	0	15	4	27	5	0.247	0.042	17	6	52	20	0.188	0.084
E1JJ68	Rm62, isoform H OS=Drosophila melanogaster GN=Rm62 PE=3 SV=1	16	3	21	7	0.297	0.063	30	7	46	11	0.452	0.092	13	6	58	12	0.233	0.104
P19109	ATP-dependent RNA helicase p62 OS=Drosophila melanogaster GN=Rm62 PE=1 SV=3	16	3	21	7	0.238	0.05	30	7	46	11	0.362	0.074	13	6	58	12	0.186	0.083
P19109-3	Isoform D of ATP-dependent RNA helicase p62 OS=Drosophila melanogaster GN=Rm62	16	3	21	7	0.297	0.063	30	7	46	11	0.452	0.092	13	6	58	12	0.233	0.104
P19109-4	Isoform E of ATP-dependent RNA helicase p62 OS=Drosophila melanogaster GN=Rm62	16	3	21	7	0.296	0.062	30	7	46	11	0.45	0.092	13	6	58	12	0.232	0.104
P19109-2	Isoform C of ATP-dependent RNA helicase p62 OS=Drosophila melanogaster GN=Rm62	16	3	21	7	0.296	0.062	30	7	46	11	0.45	0.092	13	6	58	12	0.232	0.104
E1JGP0	Actin 57B, isoform C OS=Drosophila melanogaster GN=Act57B PE=3 SV=1	16	0	31	0	0.411	0	50	18	137	35	0.633	0.225	45	13	198	79	0.558	0.258
P10981	Actin-87E OS=Drosophila melanogaster GN=Act87E PE=1 SV=1	16	0	31	0	0.394	0	48	18	135	35	0.569	0.215	43	13	195	78	0.497	0.234
P53501	Actin-57B OS=Drosophila melanogaster GN=Act57B PE=3 SV=1	16	0	31	0	0.394	0	50	18	137	35	0.606	0.215	45	14	198	80	0.535	0.263
Q9VUE5	LD17962p OS=Drosophila melanogaster GN=stwl PE=2 SV=1	16	0	18	0	0.203	0	10	8	11	9	0.147	0.065	2	2	3	6	0.037	0.041
P13395	Spectrin alpha chain OS=Drosophila melanogaster GN=alpha-Spec PE=1 SV=2	16	0	22	0	0.11	0	9	11	11	14	0.037	0.039	8	11	19	24	0.037	0.041
P41093	60S ribosomal protein L18a OS=Drosophila melanogaster GN=RpL18A PE=1 SV=1	16	8	147	91	0.458	0.345	11	0	20	0	0.311	0	8	5	11	21	0.294	0.266
P55824	Probable ubiquitin carboxyl-terminal hydrolase FAF OS=Drosophila melanogaster GN=faf PE=1 SV=2	15	0	18	0	0.095	0	52	0	71	0	0.178	0	25	0	54	0	0.091	0
P55824-3	Isoform 3 of Probable ubiquitin carboxyl-terminal hydrolase FAF OS=Drosophila melanogaster GN=faf	15	0	18	0	0.098	0	52	0	71	0	0.182	0	24	0	53	0	0.089	0
Q9VE85	CG7671 OS=Drosophila melanogaster GN=Nup43 PE=1 SV=1	15	0	22	0	0.416	0	32	0	45	0	0.494	0	23	0	58	0	0.358	0
Q02645-3	Isoform C of Protein hu-li tai shao OS=Drosophila melanogaster GN=hts	15	0	21	0	0.459	0	27	0	55	0	0.459	0	13	0	28	0	0.234	0
E1JGM6	Hu li tai shao, isoform H OS=Drosophila melanogaster GN=hts PE=4 SV=1	15	0	21	0	0.459	0	27	0	55	0	0.459	0	13	0	28	0	0.234	0
Q8SYQ3	Dead box protein 80, isoform A OS=Drosophila melanogaster GN=Dbp80 PE=2 SV=1	15	0	21	0	0.358	0	26	0	59	0	0.622	0	14	0	44	0	0.26	0
Q7JQH9	LD31742p OS=Drosophila melanogaster GN=whd PE=1 SV=1	15	0	25	0	0.228	0	29	0	48	0	0.397	0	16	0	36	0	0.141	0
Q9V3K9	Carnitine palmitoyltransferase I OS=Drosophila melanogaster GN=whd PE=2 SV=1	15	0	25	0	0.228	0	29	0	48	0	0.396	0	16	0	36	0	0.141	0
Q9Y105	Probable glutaminyl-tRNA synthetase OS=Drosophila melanogaster GN=Aats-gln PE=1 SV=1	15	0	20	0	0.26	0	21	0	31	0	0.244	0	12	0	34	0	0.174	0
Q9V9Q4	CG1416, isoform A OS=Drosophila melanogaster GN=CG1416 PE=2 SV=2	15	0	19	0	0.497	0	12	0	39	0	0.314	0	6	0	16	0	0.158	0
Q7JX95	CG11123 OS=Drosophila melanogaster GN=CG11123 PE=2 SV=1	15	0	24	0	0.224	0	26	0	33	0	0.341	0	13	0	23	0	0.189	0
Q9VS02	CG9953 OS=Drosophila melanogaster GN=CG9953 PE=2 SV=1	15	0	23	0	0.406	0	17	0	30	0	0.285	0	7	0	28	0	0.098	0
A1Z987	Cap-G, isoform F OS=Drosophila melanogaster GN=Cap-G PE=1 SV=2	15	0	17	0	0.161	0	26	0	48	0	0.201	0	5	0	5	0	0.046	0
P42282	Protein tramtrack, alpha isoform OS=Drosophila melanogaster GN=ttk PE=1 SV=3	15	0	34	0	0.247	0	18	0	27	0	0.151	0	8	0	21	0	0.103	0
B3DN53	Cap-G, isoform G OS=Drosophila melanogaster GN=Cap-G PE=2 SV=1	15	0	17	0	0.168	0	24	0	43	0	0.196	0	4	0	4	0	0.033	0
Q5EAK6	Serine/threonine-protein kinase ATM OS=Drosophila melanogaster GN=tefu PE=2 SV=1	15	0	16	0	0.085	0	27	0	34	0	0.096	0	10	0	16	0	0.043	0
Q8MRI4	CG1578 OS=Drosophila melanogaster GN=CG1578 PE=1 SV=1	15	0	20	0	0.245	0	19	0	26	0	0.191	0	7	0	12	0	0.081	0
Q9VX44	Lethal (1) G0222, isoform F OS=Drosophila melanogaster GN=l(1)G0222 PE=4 SV=2	15	0	19	0	0.228	0	14	0	21	0	0.158	0	6	0	8	0	0.055	0
Q8MQX9	Lethal (1) G0222, isoform D OS=Drosophila melanogaster GN=l(1)G0222 PE=1 SV=1	15	0	19	0	0.216	0	14	0	21	0	0.149	0	6	0	8	0	0.052	0
Q9V461	DNA replication licensing factor Mcm6 OS=Drosophila melanogaster GN=Mcm6 PE=1 SV=1	15	0	24	0	0.23	0	11	0	17	0	0.136	0	6	0	13	0	0.1	0
Q9W328	Protein LST8 homolog OS=Drosophila melanogaster GN=CG3004 PE=2 SV=2	15	0	15	0	0.588	0	15	0	21	0	0.415	0	7	0	10	0	0.115	0
Q9NJG9	Polycomb protein Su(z)12 OS=Drosophila melanogaster GN=Su(z)12 PE=1 SV=1	15	0	20	0	0.241	0	13	0	17	0	0.144	0	4	0	8	0	0.071	0
Q9W1K4	Egalitarian OS=Drosophila melanogaster GN=egl PE=2 SV=4	15	0	18	0	0.164	0	13	0	20	0	0.173	0	3	0	4	0	0.047	0
Q95RY2	CG7945, isoform A OS=Drosophila melanogaster GN=CG7945 PE=2 SV=1	15	0	25	0	0.469	0	5	0	9	0	0.191	0	7	0	22	0	0.271	0
Q7KSN0	MBD-R2, isoform A OS=Drosophila melanogaster GN=MBD-R2 PE=1 SV=1	15	0	18	0	0.264	0	7	0	11	0	0.102	0	9	0	14	0	0.085	0
Q9VRP9	E3 ubiquitin-protein ligase Bre1 OS=Drosophila melanogaster GN=Bre1 PE=1 SV=2	15	0	15	0	0.179	0	7	0	9	0	0.08	0	9	0	16	0	0.087	0
Q9VQL1	CG17259 OS=Drosophila melanogaster GN=CG17259 PE=1 SV=1	15	0	17	0	0.269	0	16	2	23	2	0.391	0.046	18	0	30	0	0.361	0
Q9W542	LD07342p OS=Drosophila melanogaster GN=mip130 PE=1 SV=3	15	0	27	0	0.155	0	20	0	28	0	0.232	0	13	2	25	2	0.123	0.025
Q9W3U1	CG32732 OS=Drosophila melanogaster GN=CG12542 PE=1 SV=2	15	0	17	0	0.326	0	15	2	18	2	0.24	0.017	6	0	11	0	0.076	0
Q9W1F4	THO complex subunit 5 OS=Drosophila melanogaster GN=thoc5 PE=1 SV=2	15	2	24	2	0.25	0.036	24	0	49	0	0.265	0	14	2	30	2	0.133	0.032
Q9W4H6	GM13002p OS=Drosophila melanogaster GN=l(1)G0334 PE=1 SV=2	15	0	23	0	0.449	0	13	4	20	4	0.358	0.095	13	0	33	0	0.268	0
Q7KVX1	Lethal (1) G0334, isoform C OS=Drosophila melanogaster GN=l(1)G0334 PE=1 SV=1	15	0	23	0	0.404	0	13	4	20	4	0.323	0.086	13	0	33	0	0.242	0
Q9VUJ1	Proteasome subunit beta type OS=Drosophila melanogaster GN=Prosbeta2 PE=2 SV=1	15	0	30	0	0.39	0	16	3	34	5	0.474	0.062	17	0	28	0	0.445	0
Q9VPI9	CG11376 OS=Drosophila melanogaster GN=CG11376 PE=1 SV=2	15	0	22	0	0.127	0	15	2	25	4	0.098	0.012	8	0	16	0	0.058	0
P12881	Proteasome subunit alpha type-1 OS=Drosophila melanogaster GN=Pros35 PE=1 SV=1	15	2	31	5	0.52	0.093	16	0	23	0	0.52	0	10	0	23	0	0.258	0
P46863	Bipolar kinesin KRP-130 OS=Drosophila melanogaster GN=Klp61F PE=1 SV=2	15	0	21	0	0.195	0	24	2	38	5	0.258	0.023	13	0	23	0	0.163	0
Q9VUR3	Probable aminoacyl tRNA synthase complex-interacting multifunctional protein 2 OS=Drosophila melanogaster GN=CG12304 PE=1 SV=1	15	2	50	2	0.41	0.063	31	0	55	0	0.62	0	11	4	30	6	0.183	0.081
Q9Y162	BcDNA.GH02678 OS=Drosophila melanogaster GN=Vps4 PE=1 SV=1	15	0	22	0	0.342	0	19	2	52	10	0.321	0.043	14	0	27	0	0.219	0
P42284-3	Isoform H of Longitudinals lacking protein, isoforms H/M/V OS=Drosophila melanogaster GN=lola	15	0	69	0	0.253	0	17	6	30	7	0.234	0.104	15	3	33	7	0.16	0.069
Q9V5M6	Longitudinals lacking protein, isoforms J/P/Q/S/Z OS=Drosophila melanogaster GN=lola PE=1 SV=4	15	0	69	0	0.136	0	17	6	30	7	0.126	0.056	15	3	33	7	0.086	0.037
Q9VQK7	CG3605 OS=Drosophila melanogaster GN=CG3605 PE=1 SV=2	15	0	27	0	0.248	0	21	0	37	0	0.276	0	16	4	34	13	0.152	0.053
Q9VHG5	CG8436 OS=Drosophila melanogaster GN=CG8436 PE=1 SV=1	15	0	23	0	0.43	0	4	2	5	2	0.157	0.074	5	2	8	3	0.202	0.074
P47825	Transcription initiation factor TFIID subunit 4 OS=Drosophila melanogaster GN=Taf4 PE=1 SV=1	15	2	21	5	0.161	0.026	16	6	22	7	0.219	0.035	13	0	24	0	0.129	0
E1JI11	TBP-associated factor 4, isoform F OS=Drosophila melanogaster GN=Taf4 PE=4 SV=1	15	2	21	5	0.161	0.026	16	6	22	7	0.219	0.035	13	0	24	0	0.129	0
B7Z060	TBP-associated factor 4, isoform E OS=Drosophila melanogaster GN=Taf4 PE=4 SV=1	15	2	21	5	0.136	0.022	16	7	22	8	0.186	0.04	13	0	24	0	0.109	0
Q8IR93	Dynein light intermediate chain, isoform B OS=Drosophila melanogaster GN=Dlic PE=1 SV=1	15	0	34	0	0.372	0	24	6	64	14	0.397	0.113	8	3	27	13	0.181	0.083
P02574	Actin, larval muscle OS=Drosophila melanogaster GN=Act79B PE=2 SV=2	15	0	30	0	0.319	0	46	18	131	35	0.543	0.215	38	12	170	71	0.463	0.202
Q9W1H5	Decapping protein 1, isoform A OS=Drosophila melanogaster GN=Dcp1 PE=1 SV=1	15	2	22	5	0.481	0.075	10	5	14	5	0.317	0.118	7	4	16	11	0.247	0.124
Q9VVU2	RE17611p OS=Drosophila melanogaster GN=RpL26 PE=2 SV=1	15	9	87	26	0.503	0.416	25	8	47	24	0.591	0.228	17	5	34	40	0.557	0.268
P54397	39 kDa FK506-binding nuclear protein OS=Drosophila melanogaster GN=FK506-bp1 PE=1 SV=2	15	2	33	6	0.235	0.076	10	3	11	4	0.28	0.064	6	6	11	23	0.134	0.104
P02825	Major heat shock 70 kDa protein Ab OS=Drosophila melanogaster GN=Hsp70Ab PE=1 SV=3	15	5	30	12	0.19	0.042	18	5	62	10	0.304	0.045	16	10	45	75	0.179	0.062
P82910	Major heat shock 70 kDa protein Aa OS=Drosophila melanogaster GN=Hsp70Aa PE=2 SV=2	15	5	30	12	0.19	0.042	18	5	62	10	0.304	0.045	16	10	45	75	0.179	0.062
P05389	60S acidic ribosomal protein P2 OS=Drosophila melanogaster GN=RpLP2 PE=1 SV=1	15	0	45	0	0.735	0	33	17	130	69	0.77	0.593	33	17	148	165	0.628	0.389
Q9NHD5	Probable N-acetyltransferase san OS=Drosophila melanogaster GN=san PE=1 SV=1	14	0	22	0	0.511	0	26	0	51	0	0.739	0	21	0	66	0	0.446	0
A8JRE3	Without children, isoform B OS=Drosophila melanogaster GN=woc PE=4 SV=1	14	0	15	0	0.114	0	28	0	39	0	0.186	0	28	0	71	0	0.18	0
Q9VB55	Without children, isoform A OS=Drosophila melanogaster GN=woc PE=1 SV=2	14	0	15	0	0.115	0	28	0	39	0	0.187	0	28	0	71	0	0.181	0
Q9VD07	CG12499 OS=Drosophila melanogaster GN=CG12499 PE=1 SV=2	14	0	18	0	0.1	0	39	0	58	0	0.181	0	13	0	23	0	0.069	0
O61444	MAP kinase kinase 4, isoform A OS=Drosophila melanogaster GN=Mkk4 PE=1 SV=1	14	0	25	0	0.46	0	18	0	45	0	0.351	0	7	0	17	0	0.167	0
Q9VRV1	CG10289 OS=Drosophila melanogaster GN=CG10289 PE=1 SV=2	14	0	20	0	0.234	0	21	0	25	0	0.235	0	9	0	16	0	0.101	0
O16797-3	Isoform C of 60S ribosomal protein L3 OS=Drosophila melanogaster GN=RpL3	14	0	46	0	0.552	0	8	0	11	0	0.312	0	6	0	15	0	0.248	0
Q9VK63	CG5776 OS=Drosophila melanogaster GN=CG5776 PE=2 SV=1	14	0	17	0	0.26	0	20	0	26	0	0.213	0	4	0	4	0	0.061	0
Q7K3D4	CG5482 OS=Drosophila melanogaster GN=CG5482 PE=1 SV=1	14	0	20	0	0.403	0	7	0	10	0	0.113	0	7	0	12	0	0.191	0
Q9VAH7	RE62393p OS=Drosophila melanogaster GN=yata PE=2 SV=1	14	0	18	0	0.211	0	10	0	15	0	0.102	0	6	0	9	0	0.076	0
P54350	Wee1-like protein kinase OS=Drosophila melanogaster GN=wee PE=1 SV=2	14	0	20	0	0.258	0	6	0	8	0	0.079	0	5	0	10	0	0.085	0
Q960C5	CG6860, isoform A OS=Drosophila melanogaster GN=Lrch PE=1 SV=1	14	0	16	0	0.194	0	5	0	9	0	0.103	0	4	0	7	0	0.07	0
Q7JXU4	Nuclear GTP binding protein OS=Drosophila melanogaster GN=ns2 PE=1 SV=1	14	0	17	0	0.223	0	6	0	9	0	0.114	0	0	0	0	0	0	0
Q9VN44	FI07923p OS=Drosophila melanogaster GN=Karybeta3 PE=2 SV=1	14	0	16	0	0.177	0	39	2	53	2	0.336	0.02	20	0	38	0	0.17	0
Q9XTL9	Glycogen phosphorylase OS=Drosophila melanogaster GN=GlyP PE=2 SV=2	14	0	17	0	0.243	0	21	2	40	2	0.232	0.014	12	0	20	0	0.142	0
A4UZZ4	Phosphorylase OS=Drosophila melanogaster GN=GlyP PE=3 SV=1	14	0	17	0	0.243	0	21	2	40	2	0.232	0.014	12	0	20	0	0.142	0
Q9VNA5	Proteasome subunit beta type-4 OS=Drosophila melanogaster GN=Prosbeta7 PE=1 SV=1	14	0	15	0	0.392	0	12	2	14	2	0.396	0.101	17	0	47	0	0.459	0
Q9VQX4	Nicotinate phosphoribosyltransferase OS=Drosophila melanogaster GN=CG3714 PE=2 SV=2	14	0	19	0	0.277	0	18	2	25	2	0.295	0.014	6	0	12	0	0.085	0
Q9VQX4-2	Isoform 2 of Nicotinate phosphoribosyltransferase OS=Drosophila melanogaster GN=CG3714	14	0	19	0	0.231	0	18	2	25	2	0.246	0.012	6	0	12	0	0.07	0
Q24117	Dynein light chain 1, cytoplasmic OS=Drosophila melanogaster GN=ctp PE=1 SV=1	14	2	23	2	0.517	0.337	8	0	11	0	0.64	0	10	0	33	0	0.371	0
Q9VWH4	Probable isocitrate dehydrogenase [NAD] subunit alpha, mitochondrial OS=Drosophila melanogaster GN=l(1)G0156 PE=2 SV=1	14	0	25	0	0.329	0	15	3	34	3	0.488	0.05	9	0	22	0	0.265	0
Q9VWH4-2	Isoform A of Probable isocitrate dehydrogenase [NAD] subunit alpha, mitochondrial OS=Drosophila melanogaster GN=l(1)G0156	14	0	25	0	0.35	0	15	3	34	3	0.52	0.054	9	0	22	0	0.282	0
Q7YU05	LD13846p OS=Drosophila melanogaster GN=l(1)G0334 PE=2 SV=1	14	0	21	0	0.506	0	11	3	18	3	0.369	0.088	7	0	16	0	0.229	0
Q7KSM5	Aos1 OS=Drosophila melanogaster GN=Aos1 PE=2 SV=1	14	0	24	0	0.501	0	16	3	21	4	0.516	0.098	13	0	20	0	0.404	0
Q7K180	LD02709p OS=Drosophila melanogaster GN=Map60 PE=1 SV=1	14	0	24	0	0.341	0	25	0	37	0	0.461	0	14	3	31	4	0.214	0.068
Q9I7P8	CG4365, isoform B OS=Drosophila melanogaster GN=CG4365 PE=1 SV=1	14	0	29	0	0.502	0	22	3	33	3	0.557	0.107	23	3	51	4	0.535	0.129
Q24169	Origin recognition complex subunit 5 OS=Drosophila melanogaster GN=Orc5 PE=2 SV=1	14	0	17	0	0.396	0	26	4	38	5	0.346	0.072	8	0	17	0	0.211	0
Q9VNG2	CG1109, isoform A OS=Drosophila melanogaster GN=CG1109 PE=1 SV=2	14	0	17	0	0.201	0	18	5	32	5	0.182	0.032	9	0	23	0	0.124	0
Q7K0Y1	Ribosome biogenesis protein BOP1 homolog OS=Drosophila melanogaster GN=CG5033 PE=1 SV=1	14	0	18	0	0.111	0	17	4	22	4	0.19	0.036	8	0	11	0	0.128	0
Q9XYZ4	Endo/exonuclease Mre11 OS=Drosophila melanogaster GN=mre11 PE=1 SV=1	14	0	16	0	0.269	0	20	2	30	2	0.281	0.031	10	2	19	4	0.194	0.032
A1A708-2	Isoform A of Uncharacterized protein CG4951 OS=Drosophila melanogaster GN=CG4951	14	0	26	0	0.328	0	4	3	5	3	0.162	0.059	4	0	7	0	0.147	0
Q9W4X9	Centromere/kinetochore protein zw10 OS=Drosophila melanogaster GN=mit(1)15 PE=1 SV=2	14	0	19	0	0.354	0	27	5	42	6	0.352	0.05	12	2	32	4	0.119	0.022
Q9V411	Probable nucleolar GTP-binding protein 1 OS=Drosophila melanogaster GN=CG8801 PE=2 SV=1	14	0	16	0	0.224	0	11	2	12	3	0.118	0.032	3	0	4	0	0.043	0
P42284-1	Isoform M of Longitudinals lacking protein, isoforms H/M/V OS=Drosophila melanogaster GN=lola	14	0	68	0	0.249	0	17	6	30	7	0.26	0.116	15	3	33	7	0.178	0.077
P42284	Longitudinals lacking protein, isoforms H/M/V OS=Drosophila melanogaster GN=lola PE=1 SV=2	14	0	68	0	0.211	0	17	6	30	7	0.22	0.098	15	3	33	7	0.151	0.066
Q7KQZ4	Longitudinals lacking protein, isoforms A/B/D/L OS=Drosophila melanogaster GN=lola PE=1 SV=1	14	0	68	0	0.147	0	17	6	30	7	0.154	0.069	15	3	33	7	0.105	0.046
Q867Z4-5	Isoform T of Longitudinals lacking protein, isoforms F/I/K/T OS=Drosophila melanogaster GN=lola	14	0	68	0	0.202	0	17	6	30	7	0.21	0.094	15	3	33	7	0.144	0.063
Q867Z4-3	Isoform K of Longitudinals lacking protein, isoforms F/I/K/T OS=Drosophila melanogaster GN=lola	14	0	68	0	0.212	0	17	6	30	7	0.222	0.099	15	3	33	7	0.152	0.066
Q867Z4-2	Isoform F of Longitudinals lacking protein, isoforms F/I/K/T OS=Drosophila melanogaster GN=lola	14	0	68	0	0.205	0	17	6	30	7	0.214	0.096	15	3	33	7	0.147	0.064
Q9V5M3	Longitudinals lacking protein, isoforms N/O/W/X/Y OS=Drosophila melanogaster GN=lola PE=1 SV=3	14	0	68	0	0.132	0	17	6	30	7	0.138	0.062	15	3	33	7	0.095	0.041
Q9V5M6-5	Isoform Z of Longitudinals lacking protein, isoforms J/P/Q/S/Z OS=Drosophila melanogaster GN=lola	14	0	68	0	0.174	0	17	6	30	7	0.182	0.081	15	3	33	7	0.125	0.054
Q9V5M6-3	Isoform Q of Longitudinals lacking protein, isoforms J/P/Q/S/Z OS=Drosophila melanogaster GN=lola	14	0	68	0	0.192	0	17	6	30	7	0.201	0.09	15	3	33	7	0.138	0.06
Q9V5M6-4	Isoform S of Longitudinals lacking protein, isoforms J/P/Q/S/Z OS=Drosophila melanogaster GN=lola	14	0	68	0	0.161	0	17	6	30	7	0.168	0.075	15	3	33	7	0.115	0.05
Q9V5M6-2	Isoform J of Longitudinals lacking protein, isoforms J/P/Q/S/Z OS=Drosophila melanogaster GN=lola	14	0	68	0	0.153	0	17	6	30	7	0.16	0.071	15	3	33	7	0.11	0.048
Q9V5M3-2	Isoform O of Longitudinals lacking protein, isoforms N/O/W/X/Y OS=Drosophila melanogaster GN=lola	14	0	68	0	0.174	0	17	6	30	7	0.181	0.081	15	3	33	7	0.124	0.054
Q9V5M3-3	Isoform W of Longitudinals lacking protein, isoforms N/O/W/X/Y OS=Drosophila melanogaster GN=lola	14	0	68	0	0.15	0	17	6	30	7	0.157	0.07	15	3	33	7	0.108	0.047
Q9V5M3-5	Isoform Y of Longitudinals lacking protein, isoforms N/O/W/X/Y OS=Drosophila melanogaster GN=lola	14	0	68	0	0.201	0	17	6	30	7	0.21	0.094	15	3	33	7	0.144	0.062
Q7KQZ4-2	Isoform A of Longitudinals lacking protein, isoforms A/B/D/L OS=Drosophila melanogaster GN=lola	14	0	68	0	0.164	0	17	6	30	7	0.171	0.076	15	3	33	7	0.118	0.051
Q7KQZ4-4	Isoform L of Longitudinals lacking protein, isoforms A/B/D/L OS=Drosophila melanogaster GN=lola	14	0	68	0	0.191	0	17	6	30	7	0.199	0.089	15	3	33	7	0.137	0.059
Q05547	Serine/threonine-protein phosphatase alpha-3 isoform OS=Drosophila melanogaster GN=Pp1-13C PE=1 SV=1	14	2	35	3	0.328	0.06	21	0	32	0	0.397	0	13	2	42	11	0.219	0.063
Q86B87-13	Isoform 55.6 of Modifier of mdg4 OS=Drosophila melanogaster GN=mod(mdg4)	14	0	73	0	0.396	0	13	9	26	17	0.313	0.147	12	0	22	0	0.22	0
P47825-2	Isoform C of Transcription initiation factor TFIID subunit 4 OS=Drosophila melanogaster GN=Taf4	14	2	20	5	0.132	0.028	14	6	19	7	0.195	0.038	13	0	24	0	0.14	0
A4V201	TBP-associated factor 4, isoform D OS=Drosophila melanogaster GN=Taf4 PE=4 SV=1	14	2	20	5	0.132	0.028	14	6	19	7	0.195	0.038	13	0	24	0	0.14	0
P05205	Heterochromatin protein 1 OS=Drosophila melanogaster GN=Su(var)205 PE=1 SV=2	14	0	26	0	0.515	0	17	4	33	8	0.573	0.17	16	3	30	13	0.461	0.17
Q9VEH0	Aluminum tubes, isoform A OS=Drosophila melanogaster GN=alt PE=1 SV=1	14	0	16	0	0.232	0	33	8	47	8	0.316	0.08	13	5	18	18	0.166	0.065
Q960Y8	Aluminum tubes, isoform G OS=Drosophila melanogaster GN=alt PE=2 SV=1	14	0	16	0	0.223	0	31	8	43	8	0.288	0.077	13	5	18	18	0.16	0.063
Q8SYG2	COP9 signalosome complex subunit 3 OS=Drosophila melanogaster GN=CSN3 PE=1 SV=2	14	2	18	3	0.285	0.063	18	4	29	7	0.355	0.049	13	4	23	13	0.22	0.07
Q86BP3	CG1091, isoform A OS=Drosophila melanogaster GN=CG1091 PE=2 SV=1	14	6	15	12	0.321	0.123	13	0	19	0	0.305	0	5	2	6	3	0.103	0.03
P83967	Actin, indirect flight muscle OS=Drosophila melanogaster GN=Act88F PE=1 SV=1	14	0	28	0	0.25	0	38	18	82	35	0.566	0.215	42	13	193	78	0.471	0.234
Q7KLW9	BcDNA.LD02793 OS=Drosophila melanogaster GN=Prp19 PE=1 SV=1	14	0	21	0	0.285	0	9	5	11	13	0.297	0.071	10	3	26	12	0.152	0.038
Q9V3J8	Protein will die slowly OS=Drosophila melanogaster GN=wds PE=2 SV=1	14	4	19	5	0.468	0.152	16	5	23	10	0.438	0.105	14	3	21	11	0.429	0.086
Q9VJY6	60S ribosomal protein L24 OS=Drosophila melanogaster GN=RpL24 PE=1 SV=1	14	4	176	183	0.413	0.206	32	2	63	6	0.568	0.116	10	0	22	0	0.335	0
P55841	60S ribosomal protein L14 OS=Drosophila melanogaster GN=RpL14 PE=2 SV=1	14	8	224	357	0.464	0.319	16	0	36	0	0.572	0	7	3	19	22	0.259	0.108
P36241	60S ribosomal protein L19 OS=Drosophila melanogaster GN=RpL19 PE=1 SV=2	14	4	120	320	0.33	0.128	14	2	17	3	0.286	0.034	8	3	19	13	0.256	0.143
P05990-2	Isoform B of CAD protein OS=Drosophila melanogaster GN=r	13	0	22	0	0.152	0	37	0	64	0	0.249	0	22	0	47	0	0.164	0
Q9VGF9	Aurora OS=Drosophila melanogaster GN=aur PE=2 SV=1	13	0	14	0	0.273	0	31	0	45	0	0.472	0	20	0	60	0	0.27	0
Q95083	Proteasome subunit alpha type-5 OS=Drosophila melanogaster GN=Prosalpha5 PE=1 SV=2	13	0	28	0	0.529	0	21	0	52	0	0.561	0	11	0	29	0	0.32	0
Q9I7X6	UPF0586 protein CG11596 OS=Drosophila melanogaster GN=CG11596 PE=1 SV=1	13	0	17	0	0.255	0	18	0	31	0	0.435	0	10	0	42	0	0.178	0
P49735	DNA replication licensing factor Mcm2 OS=Drosophila melanogaster GN=Mcm2 PE=1 SV=1	13	0	15	0	0.218	0	27	0	41	0	0.315	0	12	0	34	0	0.156	0
A8Y583	CG41099, isoform A OS=Drosophila melanogaster GN=CG41099 PE=4 SV=1	13	0	19	0	0.189	0	15	0	30	0	0.186	0	13	0	39	0	0.187	0
Q7KMH5	BcDNA.LD29892 OS=Drosophila melanogaster GN=BcDNA.LD29892 PE=2 SV=1	13	0	20	0	0.335	0	21	0	33	0	0.337	0	13	0	28	0	0.171	0
Q8IMX0	Twin, isoform D OS=Drosophila melanogaster GN=twin PE=2 SV=1	13	0	19	0	0.455	0	24	0	41	0	0.478	0	9	0	16	0	0.142	0
Q9VJJ0	Proteasome subunit beta type OS=Drosophila melanogaster GN=CG17331 PE=1 SV=1	13	0	24	0	0.478	0	7	0	13	0	0.393	0	11	0	26	0	0.299	0
Q9VWD9	LD38919p OS=Drosophila melanogaster GN=Ubqn PE=1 SV=1	13	0	14	0	0.32	0	19	0	22	0	0.353	0	8	0	27	0	0.165	0
P02516	Heat shock protein 23 OS=Drosophila melanogaster GN=Hsp23 PE=1 SV=2	13	0	23	0	0.527	0	7	0	12	0	0.392	0	4	0	7	0	0.285	0
Q8SWU7	GTP-binding protein CG1354 OS=Drosophila melanogaster GN=CG1354 PE=1 SV=1	13	0	21	0	0.239	0	6	0	12	0	0.209	0	4	0	4	0	0.136	0
Q9VH48	Probable histone-arginine methyltransferase CARMER OS=Drosophila melanogaster GN=Art4 PE=1 SV=1	13	0	25	0	0.417	0	3	0	4	0	0.092	0	3	0	6	0	0.066	0
Q9VYW5	CG2247 OS=Drosophila melanogaster GN=CG2247 PE=1 SV=1	13	0	18	0	0.156	0	19	0	28	0	0.23	0	6	0	8	0	0.084	0
Q9VUQ1	CG7945, isoform B OS=Drosophila melanogaster GN=CG7945 PE=1 SV=2	13	0	23	0	0.452	0	3	0	7	0	0.157	0	6	0	20	0	0.242	0
Q9VJZ5	LD07294p OS=Drosophila melanogaster GN=Tap42 PE=2 SV=2	13	0	19	0	0.379	0	11	0	20	0	0.297	0	5	0	8	0	0.126	0
P42207	Septin-1 OS=Drosophila melanogaster GN=Sep1 PE=1 SV=1	13	0	17	0	0.432	0	8	0	10	0	0.307	0	3	0	7	0	0.114	0
Q9VJE6	CG6860, isoform B OS=Drosophila melanogaster GN=Lrch PE=4 SV=1	13	0	15	0	0.122	0	5	0	9	0	0.073	0	4	0	7	0	0.05	0
Q8IH18	CG32016, isoform B OS=Drosophila melanogaster GN=CG11097 PE=1 SV=1	13	0	15	0	0.176	0	6	0	7	0	0.071	0	3	0	5	0	0.03	0
Q86BR2	CG32016, isoform A OS=Drosophila melanogaster GN=CG32016 PE=1 SV=2	13	0	15	0	0.178	0	6	0	7	0	0.072	0	3	0	5	0	0.03	0
Q8T389	Endophilin B OS=Drosophila melanogaster GN=endoB PE=2 SV=1	13	0	19	0	0.291	0	3	0	3	0	0.04	0	2	0	3	0	0.056	0
Q8SYD9	Endophilin B, isoform A OS=Drosophila melanogaster GN=endoB PE=2 SV=1	13	0	19	0	0.282	0	3	0	3	0	0.038	0	2	0	3	0	0.054	0
Q9VTW1	CG4300, isoform B OS=Drosophila melanogaster GN=CG4300 PE=2 SV=1	13	0	17	0	0.514	0	2	0	3	0	0.033	0	0	0	0	0	0	0
Q9VTW0	CG4300, isoform A OS=Drosophila melanogaster GN=CG4300 PE=1 SV=1	13	0	17	0	0.512	0	2	0	3	0	0.033	0	0	0	0	0	0	0
Q59E29	Failed axon connections, isoform D OS=Drosophila melanogaster GN=fax PE=4 SV=1	13	0	54	0	0.401	0	21	2	41	2	0.419	0.039	14	0	20	0	0.315	0
Q86BI4	Failed axon connections, isoform B OS=Drosophila melanogaster GN=fax PE=2 SV=1	13	0	54	0	0.397	0	21	2	41	2	0.415	0.039	14	0	20	0	0.312	0
Q9VS82	CG7546, isoform A OS=Drosophila melanogaster GN=CG7546 PE=1 SV=2	13	0	15	0	0.18	0	30	2	59	2	0.215	0.017	9	0	37	0	0.099	0
B7Z0D3	CG7546, isoform D OS=Drosophila melanogaster GN=CG7546 PE=4 SV=1	13	0	15	0	0.178	0	30	2	59	2	0.213	0.016	9	0	37	0	0.098	0
A1Z843	CG1371 OS=Drosophila melanogaster GN=CG1371 PE=4 SV=1	13	0	15	0	0.117	0	39	4	71	4	0.317	0.038	32	0	72	0	0.225	0
Q8T0S6	Serine/threonine-protein kinase hippo OS=Drosophila melanogaster GN=hpo PE=1 SV=1	13	0	17	0	0.266	0	12	2	16	2	0.155	0.016	9	0	21	0	0.111	0
Q9VTQ9	AT06668p OS=Drosophila melanogaster GN=Rpt4R PE=1 SV=1	13	0	32	0	0.151	0	14	0	33	0	0.151	0	21	3	74	6	0.151	0.043
P22769	Proteasome subunit alpha type-7-1 OS=Drosophila melanogaster GN=Pros28.1 PE=1 SV=2	13	2	47	2	0.514	0.104	26	0	45	0	0.55	0	13	2	30	4	0.345	0.044
Q9XZJ4	Proteasome subunit alpha type-6 OS=Drosophila melanogaster GN=Prosalpha1 PE=2 SV=2	13	0	13	0	0.471	0	22	0	31	0	0.5	0	14	2	24	4	0.316	0.086
E1JGZ9	Proteasome subunit alpha type OS=Drosophila melanogaster GN=CG30382 PE=3 SV=1	13	0	13	0	0.471	0	22	0	31	0	0.5	0	14	2	24	4	0.316	0.086
Q9W1Q8	LD05345p OS=Drosophila melanogaster GN=eIF2B-delta PE=1 SV=1	13	0	18	0	0.334	0	22	2	37	4	0.353	0.032	11	0	16	0	0.228	0
Q0E8X6	eIF2B-delta, isoform B OS=Drosophila melanogaster GN=eIF2B-delta PE=1 SV=1	13	0	18	0	0.363	0	22	2	37	4	0.384	0.035	11	0	16	0	0.248	0
Q8IGZ2	LP12034p OS=Drosophila melanogaster GN=TER94 PE=2 SV=1	13	4	25	7	0.471	0.172	18	2	41	2	0.64	0.03	16	0	37	0	0.414	0
Q7K0Y1-2	Isoform B of Ribosome biogenesis protein BOP1 homolog OS=Drosophila melanogaster GN=CG5033	13	0	17	0	0.117	0	16	4	21	4	0.225	0.045	8	0	11	0	0.162	0
Q9V3D6	Probable cleavage and polyadenylation specificity factor subunit 2 OS=Drosophila melanogaster GN=Cpsf100 PE=1 SV=1	13	0	18	0	0.198	0	33	6	44	8	0.384	0.087	9	0	19	0	0.136	0
Q9V853	E3 ubiquitin-protein ligase Smurf1 OS=Drosophila melanogaster GN=lack PE=1 SV=3	13	0	18	0	0.129	0	23	5	41	8	0.211	0.06	12	0	23	0	0.151	0
Q9VAJ1	Condensin complex subunit 1 OS=Drosophila melanogaster GN=CAP-D2 PE=1 SV=1	13	0	18	0	0.167	0	32	2	47	2	0.229	0.007	10	2	14	5	0.07	0.014
O16810	Origin recognition complex subunit 1 OS=Drosophila melanogaster GN=Orc1 PE=1 SV=2	13	0	18	0	0.199	0	7	3	9	3	0.079	0.022	2	0	2	0	0.025	0
Q9VDV2	AT06125p OS=Drosophila melanogaster GN=CG6195 PE=1 SV=1	13	0	16	0	0.433	0	9	3	12	5	0.215	0.066	9	0	15	0	0.187	0
Q9NDJ2	Helicase domino OS=Drosophila melanogaster GN=dom PE=1 SV=2	13	0	14	0	0.058	0	20	6	26	7	0.084	0.018	14	0	21	0	0.044	0
Q8MLW2	Domino, isoform D OS=Drosophila melanogaster GN=dom PE=2 SV=1	13	0	14	0	0.058	0	20	6	26	7	0.085	0.018	14	0	21	0	0.044	0
Q86B87	Modifier of mdg4 OS=Drosophila melanogaster GN=mod(mdg4) PE=1 SV=1	13	0	68	0	0.364	0	15	9	28	17	0.336	0.121	12	0	21	0	0.18	0
Q9V436	26S proteasome regulatory complex subunit p30 OS=Drosophila melanogaster GN=Rpn12 PE=1 SV=1	13	2	67	5	0.42	0.08	17	5	28	9	0.489	0.11	22	4	51	11	0.413	0.11
Q9W555	Delta-coatomer protein, isoform A OS=Drosophila melanogaster GN=deltaCOP PE=1 SV=1	13	0	16	0	0.263	0	32	8	77	10	0.455	0.126	21	6	59	15	0.267	0.1
Q7K7G0	Delta-coatomer protein, isoform B OS=Drosophila melanogaster GN=deltaCOP PE=2 SV=1	13	0	16	0	0.264	0	32	8	77	10	0.456	0.126	21	6	59	15	0.267	0.1
Q9V9M7	RE62581p OS=Drosophila melanogaster GN=RpL21 PE=2 SV=1	13	3	48	5	0.358	0.101	9	2	13	7	0.384	0.088	3	0	3	0	0.088	0
O61602	Apontic OS=Drosophila melanogaster GN=apt PE=2 SV=1	13	0	18	0	0.267	0	20	6	26	6	0.329	0.077	19	7	52	21	0.275	0.153
Q9W1M6	Apontic, isoform B OS=Drosophila melanogaster GN=apt PE=1 SV=2	13	0	18	0	0.264	0	20	6	25	6	0.325	0.076	19	7	52	21	0.272	0.151
Q03334	40S ribosomal protein S13 OS=Drosophila melanogaster GN=RpS13 PE=2 SV=3	13	8	53	34	0.291	0.305	21	3	31	4	0.543	0.205	12	6	28	26	0.252	0.185
Q9VG58	Major heat shock 70 kDa protein Bbb OS=Drosophila melanogaster GN=Hsp70Bbb PE=2 SV=2	13	5	28	12	0.172	0.042	17	5	60	10	0.303	0.045	16	10	45	75	0.179	0.062
Q8INI8	Major heat shock 70 kDa protein Ba OS=Drosophila melanogaster GN=Hsp70Ba PE=2 SV=2	13	5	28	12	0.172	0.042	17	5	60	10	0.303	0.045	16	10	45	75	0.179	0.062
Q9BIS2	Major heat shock 70 kDa protein Bb OS=Drosophila melanogaster GN=Hsp70Bb PE=2 SV=2	13	5	28	12	0.172	0.042	17	5	60	10	0.303	0.045	16	10	45	75	0.179	0.062
Q9BIR7	Major heat shock 70 kDa protein Bc OS=Drosophila melanogaster GN=Hsp70Bc PE=2 SV=2	13	5	28	12	0.172	0.042	17	5	60	10	0.303	0.045	16	10	45	75	0.179	0.062
Q86S05	Protein lingerer OS=Drosophila melanogaster GN=lig PE=1 SV=1	13	0	30	0	0.161	0	7	10	12	15	0.105	0.068	5	8	5	24	0.068	0.076
E1JH02	Lingerer, isoform E OS=Drosophila melanogaster GN=lig PE=4 SV=1	13	0	30	0	0.167	0	7	10	12	15	0.108	0.071	5	9	5	26	0.07	0.087
Q86S05-2	Isoform A of Protein lingerer OS=Drosophila melanogaster GN=lig	13	0	30	0	0.165	0	7	10	12	15	0.107	0.07	5	9	5	26	0.069	0.086
Q86S05-3	Isoform B of Protein lingerer OS=Drosophila melanogaster GN=lig	13	0	30	0	0.167	0	7	10	12	15	0.108	0.071	5	9	5	26	0.07	0.087
P46223	60S ribosomal protein L7a OS=Drosophila melanogaster GN=RpL7A PE=2 SV=2	13	3	30	32	0.258	0.114	13	3	23	5	0.354	0.085	6	3	12	22	0.177	0.085
P41126	60S ribosomal protein L13 OS=Drosophila melanogaster GN=RpL13 PE=1 SV=1	13	10	16	175	0.413	0.234	16	4	26	5	0.404	0.128	8	5	14	18	0.349	0.128
Q9VPM7	CG17078 OS=Drosophila melanogaster GN=CG17078-RA PE=1 SV=2	12	0	15	0	0.231	0	26	0	34	0	0.379	0	17	0	39	0	0.346	0
Q9I7X6-2	Isoform 2 of UPF0586 protein CG11596 OS=Drosophila melanogaster GN=CG11596	12	0	16	0	0.219	0	18	0	31	0	0.419	0	10	0	42	0	0.171	0
Q7KMM4	BcDNA.GH04962 OS=Drosophila melanogaster GN=BcDNA.GH04962 PE=2 SV=1	12	0	15	0	0.172	0	39	0	55	0	0.28	0	10	0	15	0	0.128	0
Q8SX76	LD24646p OS=Drosophila melanogaster GN=pch2 PE=1 SV=1	12	0	25	0	0.295	0	21	0	38	0	0.292	0	11	0	36	0	0.242	0
Q9VS83	CG7546, isoform B OS=Drosophila melanogaster GN=CG7546 PE=1 SV=3	12	0	14	0	0.182	0	26	0	53	0	0.212	0	9	0	37	0	0.113	0
B7Z0D4	CG7546, isoform C OS=Drosophila melanogaster GN=CG7546 PE=4 SV=1	12	0	14	0	0.177	0	26	0	53	0	0.206	0	9	0	37	0	0.11	0
Q9VL25	CG4901 OS=Drosophila melanogaster GN=CG4901 PE=2 SV=2	12	0	15	0	0.207	0	29	0	36	0	0.304	0	14	0	31	0	0.196	0
Q9W102	LD43280p OS=Drosophila melanogaster GN=Orc4 PE=2 SV=1	12	0	14	0	0.227	0	22	0	34	0	0.32	0	11	0	20	0	0.235	0
Q9VVU1	CG3902 OS=Drosophila melanogaster GN=CG3902-RA PE=2 SV=1	12	0	16	0	0.435	0	13	0	30	0	0.287	0	10	0	16	0	0.249	0
Q9W499	FI02809p OS=Drosophila melanogaster GN=RpL35 PE=2 SV=2	12	0	54	0	0.366	0	14	0	19	0	0.374	0	0	0	0	0	0	0
P48598	Eukaryotic translation initiation factor 4E OS=Drosophila melanogaster GN=eIF-4E PE=1 SV=1	12	0	17	0	0.537	0	10	0	27	0	0.293	0	8	0	19	0	0.166	0
P48598-2	Isoform II of Eukaryotic translation initiation factor 4E OS=Drosophila melanogaster GN=eIF-4E	12	0	17	0	0.56	0	9	0	25	0	0.274	0	8	0	19	0	0.173	0
Q8SWU7-2	Isoform B of GTP-binding protein CG1354 OS=Drosophila melanogaster GN=CG1354	12	0	20	0	0.241	0	4	0	8	0	0.126	0	4	0	4	0	0.155	0
A1Z7K8	CG8235 OS=Drosophila melanogaster GN=CG8235 PE=4 SV=1	12	0	15	0	0.325	0	16	0	25	0	0.313	0	6	0	12	0	0.186	0
O02649	60 kDa heat shock protein, mitochondrial OS=Drosophila melanogaster GN=Hsp60 PE=1 SV=3	12	0	15	0	0.393	0	11	0	14	0	0.185	0	9	0	13	0	0.185	0
Q9VL07	LD02225p OS=Drosophila melanogaster GN=Utx PE=1 SV=3	12	0	14	0	0.173	0	12	0	18	0	0.099	0	3	0	4	0	0.04	0
Q9VWK5	GH15225p OS=Drosophila melanogaster GN=Ulp1 PE=2 SV=1	12	0	13	0	0.088	0	12	0	18	0	0.071	0	8	0	10	0	0.061	0
Q9V9W7	Rough deal OS=Drosophila melanogaster GN=rod PE=2 SV=2	12	0	15	0	0.092	0	11	0	19	0	0.057	0	9	0	14	0	0.052	0
Q9NJG9-2	Isoform 2 of Polycomb protein Su(z)12 OS=Drosophila melanogaster GN=Su(z)12	12	0	17	0	0.215	0	11	0	12	0	0.127	0	4	0	8	0	0.075	0
Q9VF78	Conserved oligomeric Golgi complex subunit 2 OS=Drosophila melanogaster GN=ldlCp PE=2 SV=1	12	0	16	0	0.244	0	10	0	16	0	0.144	0	5	0	9	0	0.068	0
Q8SZ38	CG12011 OS=Drosophila melanogaster GN=CG12011 PE=2 SV=1	12	0	21	0	0.233	0	9	0	11	0	0.261	0	2	0	4	0	0.04	0
Q9VHJ8	SkpA associated protein, isoform A OS=Drosophila melanogaster GN=skap PE=1 SV=2	12	0	14	0	0.277	0	6	0	9	0	0.135	0	5	0	9	0	0.112	0
Q95U38	GH10480p OS=Drosophila melanogaster GN=skap PE=2 SV=1	12	0	14	0	0.276	0	6	0	9	0	0.135	0	5	0	9	0	0.111	0
A1ZAB5	Protein KIAA0664 homolog OS=Drosophila melanogaster GN=CG8443 PE=1 SV=1	12	0	17	0	0.128	0	7	0	10	0	0.066	0	8	0	15	0	0.069	0
Q8SYL1	Lethal (2) 09851 OS=Drosophila melanogaster GN=l(2)09851 PE=2 SV=1	12	0	17	0	0.395	0	3	0	5	0	0.154	0	0	0	0	0	0	0
Q8MS38	CG33217 OS=Drosophila melanogaster GN=CG33217 PE=2 SV=1	12	0	16	0	0.185	0	7	0	10	0	0.119	0	3	0	4	0	0.049	0
Q9VHL1	CG9839 OS=Drosophila melanogaster GN=CG9839 PE=2 SV=1	12	0	18	0	0.296	0	3	0	4	0	0.063	0	3	0	7	0	0.047	0
Q7K0T7	LD33470p OS=Drosophila melanogaster GN=psq PE=2 SV=1	12	0	14	0	0.154	0	4	0	4	0	0.081	0	3	0	3	0	0.053	0
A1Z8A4	Pipsqueak, isoform A OS=Drosophila melanogaster GN=psq PE=1 SV=1	12	0	14	0	0.157	0	4	0	4	0	0.082	0	3	0	3	0	0.054	0
A8DYJ1	Endophilin B, isoform C OS=Drosophila melanogaster GN=endoB PE=4 SV=1	12	0	18	0	0.23	0	3	0	3	0	0.04	0	2	0	3	0	0.056	0
A8DYJ0	Endophilin B, isoform D OS=Drosophila melanogaster GN=endoB PE=4 SV=1	12	0	18	0	0.238	0	3	0	3	0	0.041	0	2	0	3	0	0.057	0
Q8T479	AT12489p OS=Drosophila melanogaster GN=CG5180 PE=1 SV=1	12	0	20	0	0.353	0	0	0	0	0	0	0	0	0	0	0	0	0
B7Z0N0	CG5180, isoform B OS=Drosophila melanogaster GN=CG5180 PE=4 SV=1	12	0	20	0	0.408	0	0	0	0	0	0	0	0	0	0	0	0	0
A8DYB0	CG13185, isoform C OS=Drosophila melanogaster GN=CG13185 PE=4 SV=1	12	0	17	0	0.032	0	81	3	111	3	0.155	0.008	34	0	53	0	0.078	0
A1Z8Q2	CG13185, isoform B OS=Drosophila melanogaster GN=CG13185 PE=1 SV=1	12	0	17	0	0.033	0	80	3	110	3	0.157	0.008	34	0	53	0	0.081	0
Q7KSN8	CG31368, isoform D OS=Drosophila melanogaster GN=CG31368 PE=1 SV=2	12	0	13	0	0.116	0	61	0	111	0	0.366	0	32	2	71	4	0.191	0.013
Q9VGG9	CG31368, isoform C OS=Drosophila melanogaster GN=CG31368 PE=1 SV=4	12	0	13	0	0.116	0	61	0	111	0	0.367	0	32	2	71	4	0.192	0.013
Q7K126	LD13864p OS=Drosophila melanogaster GN=l(2)NC136 PE=1 SV=1	12	0	18	0	0.162	0	19	0	30	0	0.21	0	12	2	22	2	0.127	0.025
Q8T060	CG12304, isoform B OS=Drosophila melanogaster GN=CG12304-RB PE=2 SV=3	12	0	42	0	0.369	0	29	0	53	0	0.601	0	9	3	24	4	0.163	0.05
Q9VHI8	CG11980, isoform A OS=Drosophila melanogaster GN=CG11980 PE=2 SV=2	12	0	15	0	0.391	0	17	2	26	2	0.336	0.029	11	0	17	0	0.272	0
Q8INP8	CG11980, isoform B OS=Drosophila melanogaster GN=CG11980 PE=2 SV=1	12	0	15	0	0.377	0	17	2	26	2	0.324	0.028	11	0	17	0	0.263	0
Q8INP9	CG11980, isoform C OS=Drosophila melanogaster GN=CG11980 PE=2 SV=1	12	0	15	0	0.376	0	17	2	26	2	0.323	0.028	11	0	17	0	0.262	0
Q9VFC8	Putative glycogen [starch] synthase OS=Drosophila melanogaster GN=CG6904 PE=1 SV=2	12	0	18	0	0.228	0	22	2	44	4	0.257	0.014	10	0	23	0	0.171	0
Q9VFC8-2	Isoform B of Putative glycogen [starch] synthase OS=Drosophila melanogaster GN=CG6904	12	0	18	0	0.235	0	22	2	44	4	0.264	0.015	10	0	23	0	0.176	0
Q9VUR1	Marionette OS=Drosophila melanogaster GN=mrn PE=1 SV=1	12	0	15	0	0.329	0	16	2	26	2	0.299	0.014	0	0	0	0	0	0
Q9VHP0	ATP-dependent RNA helicase bel OS=Drosophila melanogaster GN=bel PE=1 SV=1	12	0	13	0	0.177	0	39	3	70	3	0.373	0.024	14	2	41	5	0.163	0.026
Q9VFT4	AT27578p OS=Drosophila melanogaster GN=rin PE=2 SV=1	12	3	18	4	0.181	0.057	15	0	28	0	0.232	0	13	0	27	0	0.171	0
Q8SX89	Kugelkern, isoform A OS=Drosophila melanogaster GN=kuk PE=1 SV=1	12	0	21	0	0.389	0	21	4	46	6	0.36	0.051	12	0	29	0	0.132	0
O46106	Splicing factor 3A subunit 3 OS=Drosophila melanogaster GN=noi PE=1 SV=1	12	0	17	0	0.27	0	17	4	36	5	0.245	0.052	8	0	14	0	0.141	0
Q8MRG6	CG7757, isoform B OS=Drosophila melanogaster GN=CG7757 PE=2 SV=1	12	0	20	0	0.282	0	23	0	29	0	0.445	0	8	2	14	5	0.11	0.036
Q8MST5	Beta-Tubulin at 97EF, isoform B OS=Drosophila melanogaster GN=betaTub97EF PE=2 SV=1	12	4	398	21	0.284	0.092	26	0	107	0	0.287	0	8	2	121	27	0.116	0.037
Q9V3D6-2	Isoform B of Probable cleavage and polyadenylation specificity factor subunit 2 OS=Drosophila melanogaster GN=Cpsf100	12	0	17	0	0.191	0	30	6	38	8	0.38	0.099	9	0	19	0	0.155	0
Q9VNB9	RE17737p OS=Drosophila melanogaster GN=RpL35A PE=2 SV=1	12	5	151	7	0.401	0.261	11	0	18	0	0.357	0	8	4	15	9	0.255	0.146
Q9VPB0	CG3680 OS=Drosophila melanogaster GN=CG3680 PE=1 SV=2	12	0	21	0	0.177	0	13	4	18	5	0.147	0.04	6	0	12	0	0.083	0
Q9VWE6	Protein ELYS homolog OS=Drosophila melanogaster GN=CG14215 PE=1 SV=2	12	0	14	0	0.094	0	12	4	14	4	0.08	0.018	7	0	11	0	0.036	0
Q9VL18	Probable elongation factor 1-delta OS=Drosophila melanogaster GN=eEF1delta PE=1 SV=1	12	2	15	4	0.402	0.086	5	0	6	0	0.184	0	4	0	6	0	0.145	0
Q9VV75	AT02348p OS=Drosophila melanogaster GN=CG4169 PE=2 SV=1	12	0	12	0	0.37	0	19	3	30	6	0.368	0.068	3	0	6	0	0.084	0
O96827	Probable elongation factor 1-beta OS=Drosophila melanogaster GN=Ef1beta PE=1 SV=3	12	3	21	6	0.626	0.198	4	0	4	0	0.144	0	4	0	9	0	0.194	0
Q7K159	LD06557p OS=Drosophila melanogaster GN=mip40 PE=1 SV=1	12	0	15	0	0.39	0	12	5	19	9	0.446	0.112	15	4	69	6	0.363	0.161
Q24472	Retinoblastoma family protein OS=Drosophila melanogaster GN=Rbf PE=1 SV=2	12	0	17	0	0.147	0	22	3	40	9	0.283	0.053	18	3	34	5	0.169	0.025
Q86B87-25	Isoform 59.0 of Modifier of mdg4 OS=Drosophila melanogaster GN=mod(mdg4)	12	0	67	0	0.39	0	13	9	27	17	0.291	0.141	12	0	21	0	0.211	0
Q86B87-6	Isoform I of Modifier of mdg4 OS=Drosophila melanogaster GN=mod(mdg4)	12	0	69	0	0.309	0	13	9	26	17	0.288	0.137	11	0	20	0	0.181	0
Q9VD51	Probable ATP-dependent RNA helicase pitchoune OS=Drosophila melanogaster GN=pit PE=2 SV=2	12	0	16	0	0.226	0	20	3	29	6	0.238	0.037	12	3	21	6	0.154	0.043
Q7KU78	CG10077, isoform C OS=Drosophila melanogaster GN=CG10077 PE=3 SV=1	12	2	20	5	0.324	0.051	28	4	77	14	0.388	0.068	14	3	82	9	0.214	0.051
Q95RL2	LD21608p OS=Drosophila melanogaster GN=row PE=2 SV=1	12	0	13	0	0.289	0	27	6	51	8	0.355	0.076	16	6	31	10	0.221	0.126
Q9NBD7	CLIP-associating protein OS=Drosophila melanogaster GN=chb PE=1 SV=1	12	0	18	0	0.123	0	26	2	41	2	0.174	0.01	6	4	7	9	0.045	0.025
A1Z9E2	Protein lin-54 homolog OS=Drosophila melanogaster GN=mip120 PE=1 SV=1	12	0	24	0	0.178	0	22	2	29	2	0.265	0.031	19	7	34	13	0.222	0.103
E1JH59	Myb-interacting protein 120, isoform B OS=Drosophila melanogaster GN=mip120 PE=4 SV=1	12	0	24	0	0.178	0	22	2	29	2	0.265	0.03	19	7	34	13	0.222	0.103
Q7K0X3	CG2469, isoform A OS=Drosophila melanogaster GN=CG2469 PE=1 SV=1	12	0	13	0	0.143	0	12	2	14	2	0.102	0.006	8	5	16	8	0.051	0.039
Q9VTE6	CG7839 OS=Drosophila melanogaster GN=CG7839 PE=1 SV=3	12	0	13	0	0.103	0	28	4	37	9	0.175	0.032	8	2	9	5	0.09	0.018
Q8MLR4	Apontic, isoform E OS=Drosophila melanogaster GN=apt PE=2 SV=1	12	0	17	0	0.249	0	18	6	23	6	0.301	0.079	19	7	52	21	0.284	0.158
O61345	Protein penguin OS=Drosophila melanogaster GN=pen PE=2 SV=1	12	0	14	0	0.199	0	27	10	35	25	0.335	0.081	13	4	40	10	0.163	0.049
Q9XZ19	CG3909 OS=Drosophila melanogaster GN=CG3909 PE=1 SV=1	12	0	26	0	0.299	0	11	6	23	8	0.35	0.163	2	6	2	24	0.06	0.13
Q9VBN5	60S ribosomal protein L27 OS=Drosophila melanogaster GN=RpL27 PE=1 SV=1	12	6	16	24	0.43	0.133	9	0	11	0	0.356	0	5	0	11	0	0.193	0
Q9VJ74	CG10333 OS=Drosophila melanogaster GN=CG10333 PE=2 SV=2	12	0	14	0	0.124	0	4	4	5	7	0.044	0.035	0	4	0	13	0	0.041
Q9VS34	60S ribosomal protein L18 OS=Drosophila melanogaster GN=RpL18 PE=1 SV=1	12	5	100	127	0.346	0.223	4	0	7	0	0.186	0	3	0	5	0	0.08	0
D1Z3A1	MIP15344p OS=Drosophila melanogaster GN=RpL28 PE=2 SV=1	12	9	31	17	0.424	0.5	14	10	23	60	0.507	0.424	6	8	15	53	0.243	0.257
Q9VZS5	60S ribosomal protein L28 OS=Drosophila melanogaster GN=RpL28 PE=1 SV=1	12	9	31	17	0.424	0.5	14	10	23	60	0.507	0.424	6	8	15	53	0.243	0.257
Q9VX31	CG8211 OS=Drosophila melanogaster GN=CG8211 PE=2 SV=2	11	0	14	0	0.137	0	48	0	95	0	0.329	0	14	0	33	0	0.11	0
Q9VK44	CG9934, isoform A OS=Drosophila melanogaster GN=CG9934 PE=1 SV=1	11	0	13	0	0.102	0	22	0	29	0	0.224	0	15	0	50	0	0.103	0
Q7PLS8-2	Isoform B of Integrator complex subunit 3 homolog OS=Drosophila melanogaster GN=CG17665	11	0	16	0	0.169	0	35	0	48	0	0.252	0	16	0	31	0	0.174	0
P40301	Proteasome subunit alpha type-2 OS=Drosophila melanogaster GN=Pros25 PE=2 SV=1	11	0	15	0	0.389	0	21	0	37	0	0.462	0	5	0	20	0	0.244	0
Q9VE51	Cleavage and polyadenylation specificity factor 73 OS=Drosophila melanogaster GN=Cpsf73 PE=1 SV=2	11	0	15	0	0.212	0	24	0	34	0	0.325	0	14	0	24	0	0.178	0
Q9W229	40S ribosomal protein S24 OS=Drosophila melanogaster GN=RpS24 PE=2 SV=1	11	0	29	0	0.45	0	22	0	41	0	0.496	0	3	0	12	0	0.229	0
Q8SWR8	Ataxin-2 homolog OS=Drosophila melanogaster GN=Atx2 PE=1 SV=1	11	0	17	0	0.183	0	18	0	32	0	0.182	0	9	0	17	0	0.115	0
P08970	Protein suppressor of hairy wing OS=Drosophila melanogaster GN=su(Hw) PE=1 SV=2	11	0	11	0	0.089	0	19	0	35	0	0.185	0	12	0	21	0	0.137	0
Q9VWH7	6-phosphofructo 2-kinase/fructose 2,6-bisphosphatase long form OS=Drosophila melanogaster GN=Pfrx PE=1 SV=2	11	0	11	0	0.172	0	21	0	30	0	0.295	0	6	0	9	0	0.082	0
Q0KHQ6	6-phosphofructo-2-kinase, isoform A OS=Drosophila melanogaster GN=Pfrx PE=2 SV=1	11	0	11	0	0.229	0	21	0	30	0	0.394	0	6	0	9	0	0.11	0
Q9VIK9	Methyltransferase-like protein 13 OS=Drosophila melanogaster GN=CG2614 PE=2 SV=1	11	0	11	0	0.198	0	19	0	33	0	0.288	0	6	0	11	0	0.098	0
Q9VKB2	Ced-12 OS=Drosophila melanogaster GN=Ced-12 PE=2 SV=1	11	0	16	0	0.193	0	16	0	25	0	0.191	0	8	0	12	0	0.12	0
Q9VRX7	CG8368, isoform A OS=Drosophila melanogaster GN=CG8368 PE=1 SV=1	11	0	17	0	0.188	0	14	0	21	0	0.159	0	6	0	11	0	0.123	0
Q9VIZ0	Probable DNA-directed RNA polymerases I and III subunit RPAC2 OS=Drosophila melanogaster GN=l(2)37Cg PE=1 SV=1	11	0	19	0	0.667	0	9	0	17	0	0.657	0	6	0	24	0	0.486	0
Q8SWR8-2	Isoform A of Ataxin-2 homolog OS=Drosophila melanogaster GN=Atx2	11	0	17	0	0.223	0	15	0	23	0	0.19	0	7	0	13	0	0.114	0
Q8SWR8-3	Isoform C of Ataxin-2 homolog OS=Drosophila melanogaster GN=Atx2	11	0	17	0	0.194	0	15	0	23	0	0.165	0	7	0	13	0	0.099	0
Q8MT18	CG5028, isoform A OS=Drosophila melanogaster GN=CG5028 PE=2 SV=1	11	0	11	0	0.361	0	9	0	15	0	0.326	0	6	0	10	0	0.177	0
A8JRB8	CG5028, isoform C OS=Drosophila melanogaster GN=CG5028-RC PE=2 SV=1	11	0	11	0	0.37	0	8	0	13	0	0.304	0	6	0	10	0	0.181	0
A8JRC1	CG5028, isoform D OS=Drosophila melanogaster GN=CG5028 PE=4 SV=1	11	0	11	0	0.369	0	8	0	13	0	0.303	0	6	0	10	0	0.181	0
Q76NQ3	Utx, isoform B OS=Drosophila melanogaster GN=Utx PE=1 SV=1	11	0	12	0	0.185	0	12	0	18	0	0.119	0	3	0	4	0	0.049	0
P48608	Protein diaphanous OS=Drosophila melanogaster GN=dia PE=1 SV=2	11	0	11	0	0.17	0	9	0	12	0	0.104	0	5	0	10	0	0.058	0
A4UZL5	Glutathione S transferase S1, isoform C OS=Drosophila melanogaster GN=GstS1 PE=4 SV=1	11	0	27	0	0.49	0	0	0	0	0	0	0	0	0	0	0	0	0
P41043	Glutathione S-transferase S1 OS=Drosophila melanogaster GN=GstS1 PE=1 SV=2	11	0	27	0	0.49	0	0	0	0	0	0	0	0	0	0	0	0	0
Q9W4C4	GM14014p OS=Drosophila melanogaster GN=yu PE=2 SV=2	11	0	12	0	0.357	0	9	0	13	0	0.157	0	4	0	4	0	0.087	0
Q7KVW1	RE73736p OS=Drosophila melanogaster GN=yu PE=1 SV=1	11	0	12	0	0.344	0	9	0	13	0	0.152	0	4	0	4	0	0.084	0
Q9VLJ8	Adenylyltransferase and sulfurtransferase MOCS3 OS=Drosophila melanogaster GN=CG13090 PE=1 SV=1	11	0	13	0	0.342	0	8	0	13	0	0.318	0	4	0	9	0	0.132	0
Q9V9V0	CstF-50, isoform A OS=Drosophila melanogaster GN=CstF-50 PE=1 SV=1	11	0	17	0	0.309	0	7	0	10	0	0.182	0	5	0	9	0	0.139	0
Q9V428	Icarus OS=Drosophila melanogaster GN=ics PE=1 SV=2	11	0	15	0	0.463	0	5	0	8	0	0.226	0	3	0	4	0	0.085	0
Q9VP22	Cyclin-dependent kinase 12 OS=Drosophila melanogaster GN=Cdk12 PE=1 SV=1	11	0	13	0	0.112	0	9	0	9	0	0.083	0	0	0	0	0	0	0
Q9VYQ8	Ubiquitin carboxyl-terminal hydrolase 7 OS=Drosophila melanogaster GN=Usp7 PE=1 SV=1	11	0	15	0	0.158	0	4	0	4	0	0.032	0	0	0	0	0	0	0
Q9VBY2	CG11920 OS=Drosophila melanogaster GN=CG11920-RA PE=1 SV=1	11	0	12	0	0.275	0	6	0	10	0	0.211	0	0	0	0	0	0	0
Q9VVB7	FI02842p OS=Drosophila melanogaster GN=Lmpt PE=2 SV=2	11	0	13	0	0.298	0	0	0	0	0	0	0	0	0	0	0	0	0
Q7KUQ5	Limpet, isoform F OS=Drosophila melanogaster GN=Lmpt PE=2 SV=1	11	0	13	0	0.353	0	0	0	0	0	0	0	0	0	0	0	0	0
Q9VQ26	Rab3 GTPase-activating protein catalytic subunit OS=Drosophila melanogaster GN=CG31935 PE=1 SV=2	11	0	14	0	0.168	0	55	4	83	6	0.402	0.06	34	0	57	0	0.314	0
Q94517	Histone deacetylase Rpd3 OS=Drosophila melanogaster GN=Rpd3 PE=1 SV=2	11	0	17	0	0.321	0	35	3	62	6	0.38	0.052	15	0	35	0	0.213	0
Q9VN58	CG42574 OS=Drosophila melanogaster GN=CG42574 PE=1 SV=4	11	0	11	0	0.065	0	18	2	25	2	0.076	0.009	7	0	10	0	0.029	0
Q9VPL9	KISMET-L long isoform OS=Drosophila melanogaster GN=kis PE=2 SV=3	11	0	13	0	0.035	0	23	3	34	4	0.067	0.006	13	0	17	0	0.033	0
B7Z002	Kismet, isoform C OS=Drosophila melanogaster GN=kis PE=4 SV=1	11	0	13	0	0.034	0	23	3	34	4	0.065	0.005	13	0	17	0	0.032	0
Q9VGP9	KP78a OS=Drosophila melanogaster GN=KP78a PE=2 SV=1	11	0	11	0	0.196	0	16	0	25	0	0.247	0	6	2	11	2	0.111	0.031
Q24572	Probable histone-binding protein Caf1 OS=Drosophila melanogaster GN=Caf1 PE=1 SV=1	11	0	42	0	0.293	0	26	5	47	8	0.409	0.063	26	0	62	0	0.4	0
Q95029	Cathepsin L OS=Drosophila melanogaster GN=Cp1 PE=1 SV=2	11	0	19	0	0.31	0	5	2	5	2	0.1	0.032	7	0	15	0	0.229	0
Q95029-2	Isoform A of Cathepsin L OS=Drosophila melanogaster GN=Cp1	11	0	19	0	0.337	0	5	2	5	2	0.109	0.035	7	0	15	0	0.249	0
Q9VNF6	MTA1-like, isoform A OS=Drosophila melanogaster GN=MTA1-like PE=4 SV=2	11	0	14	0	0.302	0	24	3	29	3	0.298	0.03	11	2	20	2	0.157	0.031
Q9VJQ4	mRNA cap guanine-N7 methyltransferase OS=Drosophila melanogaster GN=l(2)35Bd PE=1 SV=2	11	0	14	0	0.295	0	15	4	23	4	0.351	0.077	8	0	14	0	0.23	0
Q9VNF7	MTA1-like, isoform B OS=Drosophila melanogaster GN=MTA1-like PE=4 SV=2	11	0	14	0	0.315	0	24	3	29	3	0.31	0.031	11	2	20	2	0.164	0.032
Q9VAX7	Beta-Tubulin at 97EF, isoform A OS=Drosophila melanogaster GN=betaTub97EF PE=2 SV=2	11	4	397	21	0.201	0.08	25	0	106	0	0.203	0	8	2	121	27	0.102	0.033
Q9VWZ1	Diskette OS=Drosophila melanogaster GN=dik PE=1 SV=1	11	0	15	0	0.264	0	6	2	9	2	0.128	0.014	0	0	0	0	0	0
Q86BM5	A kinase anchor protein 200, isoform D OS=Drosophila melanogaster GN=Akap200 PE=1 SV=1	11	0	16	0	0.136	0	4	0	9	0	0.061	0	5	2	18	4	0.065	0.02
Q9VPR5	CG2807 OS=Drosophila melanogaster GN=CG2807 PE=1 SV=2	11	0	14	0	0.107	0	26	3	48	3	0.206	0.013	13	4	20	9	0.123	0.031
Q86B87-22	Isoform mod1.9 of Modifier of mdg4 OS=Drosophila melanogaster GN=mod(mdg4)	11	0	66	0	0.365	0	13	7	26	13	0.294	0.083	9	0	17	0	0.152	0
Q86B87-12	Isoform S of Modifier of mdg4 OS=Drosophila melanogaster GN=mod(mdg4)	11	0	66	0	0.338	0	16	9	31	17	0.352	0.146	11	0	20	0	0.194	0
Q86B87-26	Isoform mod1.8 of Modifier of mdg4 OS=Drosophila melanogaster GN=mod(mdg4)	11	0	66	0	0.307	0	13	9	26	17	0.271	0.121	11	0	20	0	0.16	0
Q9VBU9	Ribosomal protein S27 OS=Drosophila melanogaster GN=RpS27 PE=2 SV=1	11	0	48	0	0.405	0	16	3	27	6	0.417	0.25	9	2	44	10	0.25	0.226
A1ZAK1	CG5859 OS=Drosophila melanogaster GN=CG5859-RA PE=2 SV=1	11	0	14	0	0.164	0	19	2	29	3	0.17	0.012	8	2	11	8	0.068	0.02
Q9VQ93	LD23816p OS=Drosophila melanogaster GN=l(2)s5379 PE=1 SV=1	11	0	18	0	0.469	0	11	5	21	12	0.224	0.082	2	0	4	0	0.054	0
P48159	60S ribosomal protein L23 OS=Drosophila melanogaster GN=RpL23 PE=1 SV=2	11	7	305	111	0.529	0.364	32	5	234	6	0.657	0.3	14	4	72	24	0.529	0.193
Q24319	Dolichyl-diphosphooligosaccharide--protein glycosyltransferase 48 kDa subunit OS=Drosophila melanogaster GN=Ost48 PE=2 SV=2	11	0	14	0	0.356	0	18	6	41	10	0.332	0.1	14	2	32	19	0.332	0.024
Q9W2I4	CG30390 OS=Drosophila melanogaster GN=Sgf29 PE=2 SV=2	11	2	15	7	0.453	0.107	10	2	15	2	0.37	0.048	0	0	0	0	0	0
Q9VLN1	CG17293 OS=Drosophila melanogaster GN=CG17293 PE=1 SV=1	11	3	15	11	0.429	0.142	16	3	24	4	0.423	0.047	5	0	8	0	0.218	0
Q86BB4	Transforming acidic coiled-coil protein, isoform E OS=Drosophila melanogaster GN=tacc PE=2 SV=1	11	0	13	0	0.347	0	10	5	10	5	0.4	0.155	6	5	9	7	0.237	0.192
E2QD65	Ribosomal protein S19a, isoform C OS=Drosophila melanogaster GN=RpS19a PE=4 SV=1	11	3	14	7	0.378	0.192	25	8	47	17	0.692	0.288	10	8	36	42	0.385	0.237
P39018	40S ribosomal protein S19a OS=Drosophila melanogaster GN=RpS19a PE=2 SV=3	11	3	14	7	0.378	0.192	25	8	47	17	0.692	0.288	10	8	36	42	0.385	0.237
Q9W237	40S ribosomal protein S16 OS=Drosophila melanogaster GN=RpS16 PE=2 SV=1	11	5	79	30	0.453	0.304	25	9	50	35	0.743	0.284	16	7	48	46	0.574	0.27
A1Z8P9	Megator OS=Drosophila melanogaster GN=Mtor PE=1 SV=1	11	0	15	0	0.079	0	9	15	10	19	0.047	0.052	11	13	18	48	0.049	0.057
P08266	DNA-directed RNA polymerase II subunit RPB2 OS=Drosophila melanogaster GN=RpII140 PE=2 SV=2	10	0	10	0	0.122	0	47	0	68	0	0.311	0	27	0	49	0	0.207	0
Q9W1A2	N-alpha-acetyltransferase, 35 NatC auxiliary subunit homolog OS=Drosophila melanogaster GN=CG4065 PE=1 SV=1	10	0	12	0	0.172	0	25	0	36	0	0.276	0	7	0	14	0	0.087	0
Q9W1A2-2	Isoform B of N-alpha-acetyltransferase, 35 NatC auxiliary subunit homolog OS=Drosophila melanogaster GN=CG4065	10	0	12	0	0.172	0	25	0	36	0	0.276	0	7	0	14	0	0.087	0
Q24246-12	Isoform 5b of Cytoplasmic dynein 1 intermediate chain OS=Drosophila melanogaster GN=sw	10	0	10	0	0.225	0	14	0	24	0	0.282	0	15	0	42	0	0.274	0
Q24246-10	Isoform 4 of Cytoplasmic dynein 1 intermediate chain OS=Drosophila melanogaster GN=sw	10	0	10	0	0.234	0	14	0	24	0	0.293	0	15	0	42	0	0.285	0
Q24246-6	Isoform 2b of Cytoplasmic dynein 1 intermediate chain OS=Drosophila melanogaster GN=sw	10	0	10	0	0.229	0	14	0	24	0	0.287	0	15	0	42	0	0.279	0
Q24246-7	Isoform 2c of Cytoplasmic dynein 1 intermediate chain OS=Drosophila melanogaster GN=sw	10	0	10	0	0.226	0	14	0	24	0	0.283	0	15	0	42	0	0.275	0
Q24246-4	Isoform 1c of Cytoplasmic dynein 1 intermediate chain OS=Drosophila melanogaster GN=sw	10	0	10	0	0.235	0	14	0	24	0	0.294	0	15	0	42	0	0.286	0
Q24246-5	Isoform 2a of Cytoplasmic dynein 1 intermediate chain OS=Drosophila melanogaster GN=sw	10	0	10	0	0.229	0	14	0	24	0	0.286	0	15	0	42	0	0.278	0
Q24246-8	Isoform 3a of Cytoplasmic dynein 1 intermediate chain OS=Drosophila melanogaster GN=sw	10	0	10	0	0.231	0	14	0	24	0	0.289	0	15	0	42	0	0.281	0
Q24246-9	Isoform 3b of Cytoplasmic dynein 1 intermediate chain OS=Drosophila melanogaster GN=sw	10	0	10	0	0.231	0	14	0	24	0	0.29	0	15	0	42	0	0.282	0
Q24246-2	Isoform 1a of Cytoplasmic dynein 1 intermediate chain OS=Drosophila melanogaster GN=sw	10	0	10	0	0.232	0	14	0	24	0	0.29	0	15	0	42	0	0.282	0
Q24246-3	Isoform 1b of Cytoplasmic dynein 1 intermediate chain OS=Drosophila melanogaster GN=sw	10	0	10	0	0.234	0	14	0	24	0	0.293	0	15	0	42	0	0.285	0
A4V4T4	SD27396p OS=Drosophila melanogaster GN=sw PE=2 SV=1	10	0	10	0	0.229	0	14	0	24	0	0.286	0	15	0	42	0	0.278	0
Q24246	Cytoplasmic dynein 1 intermediate chain OS=Drosophila melanogaster GN=sw PE=1 SV=3	10	0	10	0	0.222	0	14	0	24	0	0.278	0	15	0	42	0	0.27	0
A8Y564	Dead box protein 80, isoform C OS=Drosophila melanogaster GN=Dbp80 PE=4 SV=1	10	0	16	0	0.333	0	15	0	37	0	0.46	0	7	0	24	0	0.141	0
Q9VWF2	Supporter of activation of yellow protein OS=Drosophila melanogaster GN=e(y)3 PE=2 SV=3	10	0	11	0	0.049	0	14	0	28	0	0.088	0	9	0	17	0	0.049	0
Q9I7X6-3	Isoform 3 of UPF0586 protein CG11596 OS=Drosophila melanogaster GN=CG11596	10	0	14	0	0.212	0	14	0	25	0	0.324	0	7	0	18	0	0.12	0
Q9W1G7	LD21576p OS=Drosophila melanogaster GN=Nap1 PE=2 SV=1	10	0	12	0	0.214	0	20	0	26	0	0.438	0	14	0	33	0	0.27	0
Q9VPB7	CG11399 OS=Drosophila melanogaster GN=CG11399 PE=2 SV=1	10	0	12	0	0.13	0	21	0	34	0	0.183	0	9	0	15	0	0.1	0
E1JJN1	Ubiquitin carrier protein OS=Drosophila melanogaster GN=ben PE=3 SV=1	10	0	16	0	0.523	0	15	0	28	0	0.576	0	7	0	16	0	0.444	0
P35128	Ubiquitin-conjugating enzyme E2 N OS=Drosophila melanogaster GN=ben PE=2 SV=1	10	0	16	0	0.523	0	15	0	28	0	0.576	0	7	0	16	0	0.444	0
A1ZA22	eIF2B-gamma OS=Drosophila melanogaster GN=eIF2B-gamma PE=1 SV=1	10	0	13	0	0.29	0	18	0	24	0	0.319	0	9	0	24	0	0.215	0
A4V4S5	Carnation, isoform B OS=Drosophila melanogaster GN=car PE=4 SV=1	10	0	11	0	0.183	0	19	0	24	0	0.219	0	7	0	19	0	0.118	0
Q9Y1I2	Vacuolar protein sorting-associated protein 33A OS=Drosophila melanogaster GN=car PE=1 SV=1	10	0	11	0	0.183	0	19	0	24	0	0.219	0	7	0	19	0	0.118	0
Q9VB62	DNA polymerase alpha subunit B OS=Drosophila melanogaster GN=DNApol-alpha73 PE=1 SV=2	10	0	13	0	0.204	0	10	0	16	0	0.19	0	3	0	9	0	0.067	0
Q9VCF8	CG5854, isoform A OS=Drosophila melanogaster GN=CG5854 PE=1 SV=1	10	0	11	0	0.31	0	13	0	21	0	0.369	0	5	0	5	0	0.183	0
Q8MQK5	CG7945, isoform C OS=Drosophila melanogaster GN=CG7945 PE=2 SV=1	10	0	19	0	0.627	0	2	0	6	0	0.197	0	6	0	20	0	0.423	0
E1JGN7	Bancal, isoform E OS=Drosophila melanogaster GN=bl PE=4 SV=1	10	0	12	0	0.235	0	9	0	11	0	0.195	0	8	0	14	0	0.183	0
A1ZBW1	Bancal, isoform A OS=Drosophila melanogaster GN=bl PE=2 SV=1	10	0	12	0	0.234	0	9	0	11	0	0.194	0	8	0	14	0	0.181	0
A1ZBW0	Bancal, isoform C OS=Drosophila melanogaster GN=bl PE=2 SV=1	10	0	12	0	0.231	0	9	0	11	0	0.191	0	8	0	14	0	0.179	0
Q9VYE9	CG1622 OS=Drosophila melanogaster GN=CG1622-RA PE=1 SV=1	10	0	13	0	0.281	0	8	0	15	0	0.241	0	4	0	9	0	0.08	0
P42124	Histone-lysine N-methyltransferase E(z) OS=Drosophila melanogaster GN=E(z) PE=1 SV=2	10	0	12	0	0.107	0	13	0	18	0	0.164	0	4	0	4	0	0.076	0
P29845	Heat shock 70 kDa protein cognate 5 OS=Drosophila melanogaster GN=Hsc70-5 PE=1 SV=2	10	0	16	0	0.232	0	6	0	9	0	0.099	0	3	0	3	0	0.038	0
Q8IMG2	CstF-50, isoform B OS=Drosophila melanogaster GN=CstF-50 PE=1 SV=1	10	0	15	0	0.308	0	6	0	9	0	0.182	0	5	0	9	0	0.186	0
Q7KMG7	Ercc1 OS=Drosophila melanogaster GN=Ercc1 PE=1 SV=1	10	0	10	0	0.351	0	10	0	16	0	0.56	0	0	0	0	0	0	0
A8JRI1	Hephaestus, isoform L OS=Drosophila melanogaster GN=heph PE=4 SV=1	10	0	14	0	0.236	0	10	0	12	0	0.153	0	2	0	5	0	0.047	0
Q7KRS7	Hephaestus, isoform G OS=Drosophila melanogaster GN=heph PE=2 SV=1	10	0	14	0	0.239	0	10	0	12	0	0.154	0	2	0	5	0	0.047	0
Q8IMF8	Hephaestus, isoform C OS=Drosophila melanogaster GN=heph PE=2 SV=1	10	0	14	0	0.253	0	10	0	12	0	0.164	0	2	0	5	0	0.05	0
Q8WR53	Hephaestus OS=Drosophila melanogaster GN=heph PE=1 SV=1	10	0	14	0	0.242	0	10	0	12	0	0.156	0	2	0	5	0	0.048	0
Q95UI6	Hephaestus OS=Drosophila melanogaster GN=heph PE=2 SV=1	10	0	14	0	0.186	0	10	0	12	0	0.12	0	2	0	5	0	0.037	0
Q9W4R1	CG2875, isoform A OS=Drosophila melanogaster GN=CG2875 PE=2 SV=1	10	0	10	0	0.282	0	13	0	13	0	0.268	0	3	0	3	0	0.056	0
Q9W4R2	CG2875, isoform B OS=Drosophila melanogaster GN=CG2875-RB PE=2 SV=1	10	0	10	0	0.282	0	13	0	13	0	0.268	0	3	0	3	0	0.056	0
Q9V7P1	U3 small nucleolar RNA-associated protein 18 homolog OS=Drosophila melanogaster GN=wcd PE=1 SV=1	10	0	12	0	0.215	0	6	0	8	0	0.105	0	3	0	5	0	0.042	0
Q9VUB5	CG9007 OS=Drosophila melanogaster GN=CG9007 PE=1 SV=3	10	0	20	0	0.058	0	0	0	0	0	0	0	4	0	6	0	0.023	0
Q9GQN0	Ran-binding protein 16 OS=Drosophila melanogaster GN=Ranbp16 PE=2 SV=1	10	0	13	0	0.138	0	7	0	7	0	0.063	0	0	0	0	0	0	0
Q9VWQ6	CG18259 OS=Drosophila melanogaster GN=CG18259-RA PE=1 SV=2	10	0	10	0	0.181	0	6	0	6	0	0.116	0	0	0	0	0	0	0
Q5LJZ2	CG40351, isoform A OS=Drosophila melanogaster GN=CG40351 PE=1 SV=1	10	0	10	0	0.126	0	5	0	7	0	0.052	0	0	0	0	0	0	0
Q9VWQ3	CG6961 OS=Drosophila melanogaster GN=CG6961 PE=1 SV=2	10	0	10	0	0.181	0	6	0	6	0	0.116	0	0	0	0	0	0	0
Q27597	NADPH--cytochrome P450 reductase OS=Drosophila melanogaster GN=Cpr PE=2 SV=2	10	0	13	0	0.196	0	0	0	0	0	0	0	0	0	0	0	0	0
Q8IPJ7	Cytochrome P450 reductase, isoform B OS=Drosophila melanogaster GN=Cpr PE=2 SV=1	10	0	13	0	0.242	0	0	0	0	0	0	0	0	0	0	0	0	0
Q9VL00	Ubiquitin thioesterase otubain-like OS=Drosophila melanogaster GN=CG4968 PE=1 SV=1	10	0	14	0	0.454	0	0	0	0	0	0	0	0	0	0	0	0	0
Q9VC93	Dis3 OS=Drosophila melanogaster GN=Dis3 PE=1 SV=1	10	0	10	0	0.077	0	2	0	2	0	0.02	0	0	0	0	0	0	0
Q8T3L1	Lethal (2) 44DEa, isoform A OS=Drosophila melanogaster GN=Acsl PE=2 SV=1	10	0	13	0	0.183	0	19	3	34	4	0.303	0.035	21	0	45	0	0.309	0
A1Z7H2	Lethal (2) 44DEa, isoform D OS=Drosophila melanogaster GN=Acsl PE=4 SV=1	10	0	13	0	0.183	0	19	3	34	4	0.303	0.035	21	0	45	0	0.308	0
A1Z7H3	Lethal (2) 44DEa, isoform C OS=Drosophila melanogaster GN=Acsl PE=4 SV=1	10	0	13	0	0.185	0	19	3	34	4	0.307	0.035	21	0	45	0	0.313	0
Q9VEQ2	CG3678 OS=Drosophila melanogaster GN=CG17556-RA PE=1 SV=2	10	0	13	0	0.44	0	9	2	19	2	0.301	0.046	5	0	10	0	0.209	0
Q9VEQ1	CG17556 OS=Drosophila melanogaster GN=CG17556-RA PE=2 SV=1	10	0	13	0	0.44	0	9	2	19	2	0.301	0.046	4	0	5	0	0.17	0
Q9VT41	Deflated OS=Drosophila melanogaster GN=defl PE=2 SV=1	10	0	14	0	0.118	0	46	2	62	2	0.369	0.008	22	2	52	3	0.169	0.024
Q9VKK1	Enhancer of mRNA-decapping protein 4 homolog OS=Drosophila melanogaster GN=Ge-1 PE=1 SV=2	10	0	14	0	0.082	0	36	2	53	2	0.226	0.017	30	2	59	3	0.181	0.011
E1JIL4	Chromatin assembly factor 1 subunit, isoform B OS=Drosophila melanogaster GN=Caf1 PE=2 SV=1	10	0	39	0	0.259	0	25	5	46	8	0.375	0.063	24	0	57	0	0.366	0
A8DY67	CG11198, isoform D OS=Drosophila melanogaster GN=ACC PE=4 SV=1	10	0	11	0	0.075	0	49	7	75	9	0.205	0.021	32	0	68	0	0.15	0
A1Z784	CG11198, isoform A OS=Drosophila melanogaster GN=ACC PE=1 SV=1	10	0	11	0	0.078	0	49	7	75	9	0.213	0.022	32	0	68	0	0.156	0
O61267-2	Isoform Short of Ovarian-specific serine/threonine-protein kinase Lok OS=Drosophila melanogaster GN=lok	10	0	11	0	0.283	0	22	3	25	3	0.455	0.063	6	0	11	0	0.142	0
A4V0X0	Loki, isoform C OS=Drosophila melanogaster GN=lok PE=4 SV=1	10	0	11	0	0.283	0	22	3	25	3	0.455	0.063	6	0	11	0	0.142	0
B7Z0T5	MTA1-like, isoform C OS=Drosophila melanogaster GN=MTA1-like PE=4 SV=1	10	0	13	0	0.291	0	23	3	28	3	0.286	0.03	11	2	20	2	0.162	0.032
Q9VKB9	Rab3 GTPase-activating protein regulatory subunit OS=Drosophila melanogaster GN=rab3-GAP PE=1 SV=2	10	0	11	0	0.151	0	43	6	73	7	0.26	0.038	16	2	31	3	0.115	0.013
Q9VQ78	CG7261 OS=Drosophila melanogaster GN=CG7261 PE=2 SV=1	10	0	14	0	0.115	0	27	5	40	6	0.194	0.025	11	0	13	0	0.093	0
Q9VW10	CG9300 OS=Drosophila melanogaster GN=CG9300 PE=2 SV=1	10	0	12	0	0.235	0	14	4	18	5	0.146	0.03	8	0	19	0	0.132	0
Q7K5K3	CG11876, isoform A OS=Drosophila melanogaster GN=CG11876 PE=1 SV=1	10	0	15	0	0.279	0	12	3	17	4	0.271	0.063	6	0	9	0	0.203	0
Q9V7D2	V-type proton ATPase subunit D 1 OS=Drosophila melanogaster GN=Vha36-1 PE=1 SV=1	10	0	13	0	0.386	0	18	2	31	2	0.496	0.041	6	2	10	3	0.272	0.085
Q9VA54	Rpt6R OS=Drosophila melanogaster GN=Rpt6R PE=1 SV=1	10	2	46	6	0.19	0.065	14	3	49	6	0.251	0.09	16	2	78	5	0.266	0.04
Q7KR04	40S ribosomal protein S15Ab OS=Drosophila melanogaster GN=RpS15Ab PE=2 SV=3	10	3	41	16	0.462	0.2	15	0	40	0	0.554	0	12	0	43	0	0.462	0
Q9W0T7	CG16940, isoform A OS=Drosophila melanogaster GN=CG16940 PE=2 SV=2	10	0	11	0	0.084	0	25	3	42	7	0.206	0.018	8	0	16	0	0.093	0
Q8IRJ7	CG16940, isoform C OS=Drosophila melanogaster GN=CG16940-RC PE=1 SV=1	10	0	11	0	0.083	0	25	3	42	7	0.204	0.018	8	0	16	0	0.092	0
Q9VL18-2	Isoform A of Probable elongation factor 1-delta OS=Drosophila melanogaster GN=eEF1delta	10	2	13	4	0.397	0.096	4	0	5	0	0.153	0	4	0	6	0	0.162	0
O76521	FI03727p OS=Drosophila melanogaster GN=Kap-alpha1 PE=1 SV=1	10	0	12	0	0.366	0	13	3	22	7	0.247	0.044	11	0	18	0	0.192	0
Q9W4Z9	CG3071 OS=Drosophila melanogaster GN=EG:25E8.3 PE=1 SV=1	10	0	13	0	0.172	0	15	2	23	2	0.284	0.03	3	2	3	3	0.052	0.015
Q9W396	FI06908p OS=Drosophila melanogaster GN=HP1b PE=1 SV=1	10	0	22	0	0.346	0	17	0	28	0	0.442	0	7	3	15	11	0.3	0.117
Q86B87-4	Isoform 62.3 of Modifier of mdg4 OS=Drosophila melanogaster GN=mod(mdg4)	10	0	65	0	0.298	0	16	9	30	17	0.337	0.131	11	0	20	0	0.173	0
Q86B87-3	Isoform N of Modifier of mdg4 OS=Drosophila melanogaster GN=mod(mdg4)	10	0	68	0	0.319	0	12	9	25	17	0.25	0.128	11	0	20	0	0.169	0
Q86B87-7	Isoform P of Modifier of mdg4 OS=Drosophila melanogaster GN=mod(mdg4)	10	0	66	0	0.321	0	12	9	25	17	0.269	0.137	12	0	21	0	0.197	0
Q86B87-9	Isoform C of Modifier of mdg4 OS=Drosophila melanogaster GN=mod(mdg4)	10	0	65	0	0.322	0	13	9	27	17	0.294	0.139	11	0	20	0	0.184	0
Q9NDJ2-2	Isoform B of Helicase domino OS=Drosophila melanogaster GN=dom	10	0	10	0	0.05	0	17	4	23	5	0.083	0.017	13	2	20	3	0.049	0.01
Q9W0M7	CG13900, isoform A OS=Drosophila melanogaster GN=CG13900-RA PE=2 SV=2	10	0	15	0	0.112	0	36	8	52	16	0.294	0.054	24	4	42	14	0.192	0.035
Q9V4D4	Bip2 OS=Drosophila melanogaster GN=bip2 PE=1 SV=1	10	0	12	0	0.086	0	3	2	3	3	0.028	0.018	0	0	0	0	0	0
Q9VKC1	CG5317, isoform A OS=Drosophila melanogaster GN=RpL7-like PE=2 SV=2	10	2	10	4	0.35	0.105	13	4	17	6	0.377	0.078	5	0	9	0	0.128	0
Q7K148	Proteasome subunit beta type OS=Drosophila melanogaster GN=Prosbeta5 PE=1 SV=1	10	0	13	0	0.234	0	15	3	20	4	0.294	0.131	10	4	31	14	0.167	0.16
Q8T6B9	Poly(U)-binding-splicing factor half pint OS=Drosophila melanogaster GN=pUf68 PE=1 SV=2	10	3	10	11	0.237	0.049	9	0	14	0	0.157	0	0	2	0	2	0	0.041
P41092	60S ribosomal protein L27a OS=Drosophila melanogaster GN=RpL27A PE=2 SV=2	10	6	74	21	0.369	0.235	8	0	14	0	0.309	0	8	4	19	25	0.195	0.107
P04359	60S ribosomal protein L32 OS=Drosophila melanogaster GN=RpL32 PE=1 SV=3	10	7	18	19	0.299	0.276	8	0	8	0	0.358	0	4	0	9	0	0.097	0
Q9VJZ7	Ribosomal RNA processing protein 1 homolog OS=Drosophila melanogaster GN=Nnp-1 PE=1 SV=1	10	2	13	2	0.252	0.042	2	4	5	5	0.061	0.033	0	4	0	8	0	0.057
Q27272	Transcription initiation factor TFIID subunit 9 OS=Drosophila melanogaster GN=e(y)1 PE=1 SV=1	10	0	13	0	0.291	0	11	8	26	16	0.277	0.162	6	6	7	32	0.187	0.194
Q8T3U2	40S ribosomal protein S23 OS=Drosophila melanogaster GN=RpS23 PE=2 SV=1	10	4	67	160	0.476	0.266	16	5	26	10	0.497	0.217	4	2	60	5	0.182	0.056
P08570	60S acidic ribosomal protein P1 OS=Drosophila melanogaster GN=RpLP1 PE=1 SV=2	10	3	37	5	0.741	0.429	24	30	37	93	0.705	0.366	27	18	93	124	0.536	0.366
Q9VZS4	Ribosomal protein L28, isoform C OS=Drosophila melanogaster GN=RpL28 PE=2 SV=1	10	7	26	12	0.315	0.345	13	8	21	57	0.394	0.255	5	7	13	48	0.158	0.176
Q9VXR3	CG8184 OS=Drosophila melanogaster GN=CG8184 PE=1 SV=2	9	0	11	0	0.041	0	60	0	86	0	0.15	0	38	0	61	0	0.09	0
Q9VN50	Eukaryotic translation initiation factor 3 subunit F-1 OS=Drosophila melanogaster GN=eIF3-S5-1 PE=2 SV=1	9	0	26	0	0.339	0	19	0	33	0	0.386	0	9	0	26	0	0.279	0
Q9VZM7	CG1120 OS=Drosophila melanogaster GN=CG1120 PE=1 SV=1	9	0	10	0	0.19	0	22	0	40	0	0.328	0	9	0	17	0	0.13	0
P23696	Serine/threonine-protein phosphatase PP2A OS=Drosophila melanogaster GN=mts PE=2 SV=1	9	0	12	0	0.269	0	13	0	18	0	0.362	0	10	0	19	0	0.33	0
Q94547	Regulator of gene activity OS=Drosophila melanogaster GN=Rga PE=2 SV=2	9	0	17	0	0.144	0	18	0	24	0	0.222	0	6	0	16	0	0.104	0
Q94547-2	Isoform B of Regulator of gene activity OS=Drosophila melanogaster GN=Rga	9	0	17	0	0.145	0	16	0	22	0	0.169	0	6	0	16	0	0.105	0
Q7KLX3	GM12291p OS=Drosophila melanogaster GN=Tapdelta PE=1 SV=1	9	0	13	0	0.482	0	8	0	36	0	0.536	0	4	0	8	0	0.217	0
Q9VVU5	COP9 signalosome complex subunit 1b OS=Drosophila melanogaster GN=CSN1b PE=2 SV=1	9	0	14	0	0.185	0	16	0	28	0	0.265	0	5	0	7	0	0.093	0
Q9VT60	Calcium-independent phospholipase A2 VIA, isoform A OS=Drosophila melanogaster GN=iPLA2-VIA PE=2 SV=3	9	0	12	0	0.197	0	9	0	15	0	0.124	0	4	0	8	0	0.072	0
Q7KUD4	Calcium-independent phospholipase A2 VIA, isoform B OS=Drosophila melanogaster GN=iPLA2-VIA PE=1 SV=1	9	0	12	0	0.195	0	9	0	15	0	0.123	0	4	0	8	0	0.071	0
E1JGX2	G protein-coupled receptor kinase 1, isoform B OS=Drosophila melanogaster GN=Gprk1 PE=3 SV=1	9	0	15	0	0.187	0	12	0	16	0	0.166	0	11	0	18	0	0.137	0
P32865	G protein-coupled receptor kinase 1 OS=Drosophila melanogaster GN=Gprk1 PE=1 SV=2	9	0	15	0	0.187	0	12	0	16	0	0.166	0	11	0	18	0	0.137	0
Q7JZF5	RE34924p OS=Drosophila melanogaster GN=Rpb5 PE=2 SV=1	9	0	18	0	0.443	0	9	0	12	0	0.438	0	10	0	23	0	0.362	0
Q9VS46	RINT1-like protein OS=Drosophila melanogaster GN=CG8605 PE=1 SV=2	9	0	11	0	0.2	0	25	0	37	0	0.285	0	3	0	7	0	0.062	0
A8E6M1	CG30122, isoform D OS=Drosophila melanogaster GN=CG30122 PE=2 SV=1	9	0	9	0	0.093	0	12	0	25	0	0.081	0	4	0	13	0	0.045	0
E1JGL8	CG30122, isoform C OS=Drosophila melanogaster GN=CG30122 PE=4 SV=1	9	0	9	0	0.093	0	12	0	25	0	0.081	0	4	0	13	0	0.045	0
A1ZBB4	CG30122, isoform B OS=Drosophila melanogaster GN=CG30122 PE=1 SV=1	9	0	9	0	0.093	0	12	0	25	0	0.081	0	4	0	13	0	0.045	0
A8DYA3	Toutatis, isoform E OS=Drosophila melanogaster GN=tou PE=4 SV=1	9	0	9	0	0.059	0	23	0	29	0	0.09	0	4	0	6	0	0.012	0
Q8T0U6	Serine/threonine-protein phosphatase OS=Drosophila melanogaster GN=flw PE=1 SV=1	9	0	24	0	0.239	0	10	0	15	0	0.21	0	6	0	16	0	0.115	0
P48462	Serine/threonine-protein phosphatase beta isoform OS=Drosophila melanogaster GN=flw PE=1 SV=1	9	0	24	0	0.333	0	10	0	15	0	0.294	0	5	0	15	0	0.139	0
A1Z8M2	Toutatis, isoform A OS=Drosophila melanogaster GN=tou PE=1 SV=2	9	0	9	0	0.062	0	22	0	28	0	0.089	0	4	0	6	0	0.013	0
Q8IPT2	Smc5, isoform E OS=Drosophila melanogaster GN=Smc5 PE=4 SV=3	9	0	11	0	0.134	0	13	0	14	0	0.145	0	7	0	20	0	0.084	0
Q9VPB6	CG11396 OS=Drosophila melanogaster GN=CG11396 PE=2 SV=2	9	0	9	0	0.229	0	12	0	19	0	0.308	0	7	0	14	0	0.118	0
Q9W397	CG7246 OS=Drosophila melanogaster GN=CG7246 PE=1 SV=1	9	0	10	0	0.206	0	11	0	12	0	0.163	0	12	0	26	0	0.188	0
Q9VIW7	tRNA-splicing ligase RtcB homolog OS=Drosophila melanogaster GN=CG9987 PE=1 SV=1	9	0	10	0	0.209	0	8	0	14	0	0.144	0	5	0	5	0	0.077	0
P23573	Cell division control protein 2 cognate OS=Drosophila melanogaster GN=cdc2c PE=1 SV=1	9	0	9	0	0.261	0	10	0	11	0	0.296	0	6	0	19	0	0.213	0
E1JIR3	Cdc2c, isoform C OS=Drosophila melanogaster GN=cdc2c PE=4 SV=1	9	0	9	0	0.261	0	10	0	11	0	0.296	0	6	0	19	0	0.213	0
O76863	EG:100G10.3 protein OS=Drosophila melanogaster GN=eIF2B-beta PE=1 SV=1	9	0	9	0	0.284	0	12	0	17	0	0.409	0	6	0	9	0	0.17	0
O77277	Torsin-like protein OS=Drosophila melanogaster GN=torp4a PE=2 SV=2	9	0	11	0	0.353	0	13	0	15	0	0.318	0	4	0	6	0	0.124	0
A8DY44	Nipped-A, isoform D OS=Drosophila melanogaster GN=Nipped-A PE=4 SV=1	9	0	11	0	0.036	0	20	0	26	0	0.052	0	4	0	4	0	0.016	0
A1ZBW3	Bancal, isoform B OS=Drosophila melanogaster GN=bl PE=4 SV=1	9	0	11	0	0.247	0	7	0	9	0	0.199	0	7	0	12	0	0.186	0
A1Z7J7	Sec31, isoform A OS=Drosophila melanogaster GN=sec31 PE=4 SV=1	9	0	12	0	0.106	0	5	0	7	0	0.038	0	3	0	3	0	0.029	0
A1Z7J6	Sec31, isoform B OS=Drosophila melanogaster GN=sec31 PE=1 SV=1	9	0	12	0	0.106	0	5	0	7	0	0.038	0	3	0	3	0	0.029	0
Q7KES3	Hephaestus OS=Drosophila melanogaster GN=heph PE=2 SV=1	9	0	12	0	0.211	0	10	0	12	0	0.167	0	2	0	5	0	0.051	0
P13469	DNA-binding protein modulo OS=Drosophila melanogaster GN=mod PE=1 SV=2	9	0	11	0	0.201	0	8	0	9	0	0.118	0	4	0	6	0	0.07	0
Q9W2K8	CG9418 OS=Drosophila melanogaster GN=BEST:LD07122 PE=1 SV=1	9	0	13	0	0.21	0	3	0	5	0	0.117	0	3	0	5	0	0.061	0
P25007	Peptidyl-prolyl cis-trans isomerase OS=Drosophila melanogaster GN=Cyp1 PE=1 SV=2	9	0	17	0	0.405	0	2	0	3	0	0.167	0	0	0	0	0	0	0
Q9V3U0	Long-chain-fatty-acid--CoA ligase bubblegum-like OS=Drosophila melanogaster GN=CG4500 PE=2 SV=1	9	0	13	0	0.172	0	2	0	2	0	0.04	0	3	0	7	0	0.06	0
Q9VMX1	Protein KBP homolog OS=Drosophila melanogaster GN=CG14043 PE=1 SV=1	9	0	9	0	0.24	0	3	0	6	0	0.035	0	0	0	0	0	0	0
Q7KND8	FI09619p OS=Drosophila melanogaster GN=Mad1 PE=1 SV=1	9	0	12	0	0.174	0	7	0	7	0	0.096	0	0	0	0	0	0	0
E1JHF4	Abrupt, isoform D OS=Drosophila melanogaster GN=ab PE=4 SV=1	9	0	11	0	0.173	0	5	0	8	0	0.107	0	0	0	0	0	0	0
Q24174-2	Isoform B of Protein abrupt OS=Drosophila melanogaster GN=ab	9	0	11	0	0.173	0	5	0	8	0	0.107	0	0	0	0	0	0	0
Q9VGL0	CG14712 OS=Drosophila melanogaster GN=CG14712 PE=1 SV=3	9	0	9	0	0.067	0	2	0	3	0	0.018	0	2	0	6	0	0.021	0
Q9GU68	Eukaryotic translation initiation factor 5A OS=Drosophila melanogaster GN=eIF-5A PE=1 SV=2	9	0	9	0	0.522	0	0	0	0	0	0	0	0	0	0	0	0	0
Q9W4N8	LD30122p OS=Drosophila melanogaster GN=Vap-33-1 PE=1 SV=1	9	0	9	0	0.283	0	19	2	28	2	0.42	0.041	4	0	8	0	0.149	0
Q7KVX5	Vap-33-1, isoform A OS=Drosophila melanogaster GN=Vap-33-1 PE=2 SV=1	9	0	9	0	0.323	0	19	2	28	2	0.481	0.047	4	0	8	0	0.17	0
Q9VCA8	Ankyrin repeat and KH domain-containing protein mask OS=Drosophila melanogaster GN=mask PE=1 SV=2	9	0	11	0	0.045	0	21	0	28	0	0.084	0	13	2	33	3	0.046	0.006
O61267	Ovarian-specific serine/threonine-protein kinase Lok OS=Drosophila melanogaster GN=lok PE=2 SV=1	9	0	9	0	0.212	0	21	2	23	2	0.378	0.034	4	0	9	0	0.076	0
P08111	Lethal(2) giant larvae protein OS=Drosophila melanogaster GN=l(2)gl PE=1 SV=2	9	0	10	0	0.108	0	16	3	22	3	0.151	0.026	11	0	25	0	0.121	0
P08111-3	Isoform B of Lethal(2) giant larvae protein OS=Drosophila melanogaster GN=l(2)gl	9	0	10	0	0.108	0	15	3	21	3	0.146	0.026	11	0	25	0	0.122	0
P08111-4	Isoform D of Lethal(2) giant larvae protein OS=Drosophila melanogaster GN=l(2)gl	9	0	10	0	0.112	0	14	3	20	3	0.14	0.027	10	0	23	0	0.116	0
Q7JV23	CG11198, isoform B OS=Drosophila melanogaster GN=ACC PE=1 SV=1	9	0	10	0	0.073	0	49	7	75	9	0.227	0.024	32	0	68	0	0.166	0
Q8IRJ8-1	Isoform B of THO complex protein 7 OS=Drosophila melanogaster GN=thoc7	9	0	10	0	0.23	0	4	2	6	2	0.153	0.031	6	0	8	0	0.195	0
Q8IRJ8	THO complex protein 7 OS=Drosophila melanogaster GN=thoc7 PE=1 SV=2	9	0	10	0	0.229	0	4	2	6	2	0.153	0.031	6	0	8	0	0.194	0
D2A6L8	CG41503 (Fragment) OS=Drosophila melanogaster GN=CG41503 PE=4 SV=2	9	0	44	0	0.211	0	6	2	13	3	0.151	0.051	3	0	4	0	0.077	0
Q9VD58	CG6439, isoform A OS=Drosophila melanogaster GN=CG6439 PE=1 SV=1	9	0	10	0	0.33	0	9	3	20	3	0.316	0.068	8	0	15	0	0.214	0
Q8SZY9	CG32075 OS=Drosophila melanogaster GN=CG6316 PE=2 SV=1	9	0	11	0	0.196	0	11	2	16	2	0.168	0.035	0	0	0	0	0	0
Q24050	Anon-i1 protein OS=Drosophila melanogaster GN=anon-i1 PE=1 SV=1	9	0	10	0	0.24	0	8	2	10	3	0.191	0.042	7	0	27	0	0.187	0
Q9VWP5	CG34422, isoform A OS=Drosophila melanogaster GN=CG34422 PE=1 SV=3	9	0	13	0	0.064	0	14	2	20	4	0.087	0.013	12	0	24	0	0.081	0
Q9VPL6	Kismet, isoform B OS=Drosophila melanogaster GN=kis PE=2 SV=1	9	0	10	0	0.081	0	15	3	23	4	0.1	0.014	10	0	14	0	0.063	0
Q7PLI2	Nipped-B protein OS=Drosophila melanogaster GN=Nipped-B PE=1 SV=3	9	0	12	0	0.091	0	19	4	31	4	0.102	0.02	10	0	19	0	0.064	0
P05552	Transcription factor Adf-1 OS=Drosophila melanogaster GN=Adf1 PE=1 SV=2	9	0	33	0	0.233	0	11	3	14	4	0.202	0.076	7	0	9	0	0.221	0
E1JGX3	Nipped-B, isoform G OS=Drosophila melanogaster GN=Nipped-B PE=4 SV=1	9	0	12	0	0.093	0	18	4	30	4	0.099	0.02	10	0	19	0	0.064	0
P05552-2	Isoform A of Transcription factor Adf-1 OS=Drosophila melanogaster GN=Adf1	9	0	33	0	0.241	0	11	3	14	4	0.209	0.079	7	0	9	0	0.229	0
Q9VSL4	CG6673, isoform B OS=Drosophila melanogaster GN=CG6673 PE=1 SV=2	9	0	9	0	0.432	0	8	2	14	2	0.18	0.064	3	0	4	0	0.112	0
Q9VKB9-2	Isoform B of Rab3 GTPase-activating protein regulatory subunit OS=Drosophila melanogaster GN=rab3-GAP	9	0	9	0	0.129	0	41	6	70	7	0.262	0.039	16	2	31	3	0.119	0.014
Q7PLI7	Serine/threonine-protein kinase CG17528 OS=Drosophila melanogaster GN=CG17528 PE=1 SV=1	9	0	9	0	0.138	0	10	2	13	2	0.15	0.016	0	0	0	0	0	0
Q9V3L6	Nuclear cap-binding protein subunit 2 OS=Drosophila melanogaster GN=Cbp20 PE=1 SV=1	9	2	24	6	0.494	0.156	6	0	9	0	0.227	0	13	0	25	0	0.299	0
Q9VLL3	A kinase anchor protein 200, isoform A OS=Drosophila melanogaster GN=Akap200 PE=2 SV=3	9	0	13	0	0.089	0	3	0	7	0	0.053	0	5	2	18	4	0.072	0.023
Q8IPF5	A kinase anchor protein 200, isoform B OS=Drosophila melanogaster GN=Akap200 PE=2 SV=1	9	0	13	0	0.18	0	3	0	7	0	0.108	0	5	2	18	4	0.145	0.046
Q9VXG1	Zinc finger protein hangover OS=Drosophila melanogaster GN=hang PE=1 SV=3	9	0	10	0	0.105	0	18	2	20	2	0.116	0.012	15	2	23	5	0.103	0.014
Q9VLX2	CG7154 OS=Drosophila melanogaster GN=CG7154 PE=1 SV=1	9	0	11	0	0.154	0	23	3	34	8	0.271	0.035	10	0	16	0	0.137	0
Q9VYY3	Ubiquitin-like modifier-activating enzyme 5 OS=Drosophila melanogaster GN=CG1749 PE=1 SV=1	9	0	15	0	0.384	0	9	3	13	4	0.243	0.054	6	2	15	3	0.139	0.057
Q9VSA3	Probable medium-chain specific acyl-CoA dehydrogenase, mitochondrial OS=Drosophila melanogaster GN=CG12262 PE=1 SV=1	9	0	13	0	0.327	0	17	5	33	6	0.389	0.088	15	2	29	4	0.277	0.05
Q7JVL3	GM13395p OS=Drosophila melanogaster GN=Prp38 PE=1 SV=1	9	0	14	0	0.258	0	8	3	10	4	0.23	0.067	2	0	3	0	0.048	0
Q8SWW4	CG16972 OS=Drosophila melanogaster GN=CG16972 PE=1 SV=1	9	0	11	0	0.099	0	4	3	6	3	0.018	0.012	3	0	8	0	0.027	0
Q86B87-15	Isoform G of Modifier of mdg4 OS=Drosophila melanogaster GN=mod(mdg4)	9	0	64	0	0.314	0	12	9	25	17	0.292	0.149	12	0	23	0	0.221	0
Q86B87-24	Isoform D of Modifier of mdg4 OS=Drosophila melanogaster GN=mod(mdg4)	9	0	64	0	0.3	0	13	9	26	17	0.296	0.142	12	0	21	0	0.204	0
Q86B87-30	Isoform AC of Modifier of mdg4 OS=Drosophila melanogaster GN=mod(mdg4)	9	0	64	0	0.289	0	14	9	27	17	0.309	0.137	11	0	20	0	0.181	0
Q86B87-8	Isoform F of Modifier of mdg4 OS=Drosophila melanogaster GN=mod(mdg4)	9	0	64	0	0.291	0	13	9	26	17	0.295	0.138	11	0	20	0	0.183	0
Q86B87-11	Isoform K of Modifier of mdg4 OS=Drosophila melanogaster GN=mod(mdg4)	9	0	64	0	0.306	0	12	9	25	17	0.284	0.145	11	0	20	0	0.192	0
Q86B87-23	Isoform 54.7 of Modifier of mdg4 OS=Drosophila melanogaster GN=mod(mdg4)	9	0	64	0	0.312	0	12	9	25	17	0.29	0.148	11	0	20	0	0.196	0
Q86B87-20	Isoform R of Modifier of mdg4 OS=Drosophila melanogaster GN=mod(mdg4)	9	0	64	0	0.328	0	12	9	25	17	0.305	0.156	11	0	20	0	0.206	0
Q86B87-21	Isoform Q of Modifier of mdg4 OS=Drosophila melanogaster GN=mod(mdg4)	9	0	64	0	0.363	0	12	9	25	17	0.337	0.172	11	0	20	0	0.228	0
Q86B87-17	Isoform A of Modifier of mdg4 OS=Drosophila melanogaster GN=mod(mdg4)	9	0	64	0	0.322	0	12	9	25	17	0.299	0.153	11	0	20	0	0.202	0
Q86B87-16	Isoform 53.1 of Modifier of mdg4 OS=Drosophila melanogaster GN=mod(mdg4)	9	0	64	0	0.321	0	12	9	25	17	0.298	0.152	11	0	20	0	0.202	0
Q86B87-19	Isoform J of Modifier of mdg4 OS=Drosophila melanogaster GN=mod(mdg4)	9	0	64	0	0.33	0	12	9	25	17	0.307	0.156	11	0	20	0	0.207	0
Q86B87-31	Isoform AB of Modifier of mdg4 OS=Drosophila melanogaster GN=mod(mdg4)	9	0	64	0	0.308	0	12	9	25	17	0.287	0.146	11	0	20	0	0.194	0
Q86B87-29	Isoform AA of Modifier of mdg4 OS=Drosophila melanogaster GN=mod(mdg4)	9	0	64	0	0.32	0	12	9	25	17	0.297	0.152	11	0	20	0	0.201	0
Q86B87-28	Isoform 53.6 of Modifier of mdg4 OS=Drosophila melanogaster GN=mod(mdg4)	9	0	64	0	0.318	0	12	9	25	17	0.296	0.151	11	0	20	0	0.2	0
Q86B87-27	Isoform B of Modifier of mdg4 OS=Drosophila melanogaster GN=mod(mdg4)	9	0	64	0	0.313	0	12	9	25	17	0.291	0.149	11	0	20	0	0.197	0
Q86B87-5	Isoform O of Modifier of mdg4 OS=Drosophila melanogaster GN=mod(mdg4)	9	0	64	0	0.286	0	12	9	25	17	0.266	0.136	11	0	20	0	0.18	0
Q86B87-2	Isoform E of Modifier of mdg4 OS=Drosophila melanogaster GN=mod(mdg4)	9	0	64	0	0.259	0	12	9	25	17	0.24	0.123	11	0	20	0	0.163	0
Q86B87-14	Isoform M of Modifier of mdg4 OS=Drosophila melanogaster GN=mod(mdg4)	9	0	64	0	0.31	0	13	11	26	19	0.32	0.169	11	0	20	0	0.195	0
Q86B87-10	Isoform H of Modifier of mdg4 OS=Drosophila melanogaster GN=mod(mdg4)	9	0	64	0	0.304	0	12	11	25	19	0.282	0.165	11	0	20	0	0.191	0
E1JIH4	CG8478, isoform D OS=Drosophila melanogaster GN=CG8478 PE=4 SV=1	9	0	11	0	0.198	0	10	2	15	3	0.179	0.036	5	2	10	3	0.094	0.031
Q9VH75	CG8478, isoform C OS=Drosophila melanogaster GN=CG8478 PE=4 SV=4	9	0	11	0	0.199	0	10	2	15	3	0.18	0.037	5	2	10	3	0.094	0.031
Q961C3	CG8478, isoform B OS=Drosophila melanogaster GN=CG8478 PE=1 SV=1	9	0	11	0	0.2	0	10	2	15	3	0.18	0.037	5	2	10	3	0.095	0.032
Q86B87-18	Isoform L of Modifier of mdg4 OS=Drosophila melanogaster GN=mod(mdg4)	9	2	64	5	0.328	0.044	12	9	25	17	0.305	0.155	11	0	20	0	0.206	0
Q95RC0-3	Isoform C of N-alpha-acetyltransferase 30, NatC catalytic subunit OS=Drosophila melanogaster GN=CG11412	9	0	11	0	0.266	0	5	2	14	8	0.122	0.04	3	0	4	0	0.109	0
Q95RC0-2	Isoform B of N-alpha-acetyltransferase 30, NatC catalytic subunit OS=Drosophila melanogaster GN=CG11412	9	0	11	0	0.279	0	5	2	14	8	0.128	0.042	3	0	4	0	0.115	0
Q95RC0	N-alpha-acetyltransferase 30, NatC catalytic subunit OS=Drosophila melanogaster GN=CG11412 PE=1 SV=1	9	0	11	0	0.284	0	5	2	14	8	0.13	0.042	3	0	4	0	0.117	0
B7Z0G1	Haywire, isoform B OS=Drosophila melanogaster GN=hay PE=4 SV=1	9	0	12	0	0.147	0	6	2	6	5	0.081	0.018	2	0	3	0	0.028	0
Q02870	DNA excision repair protein haywire OS=Drosophila melanogaster GN=hay PE=2 SV=2	9	0	12	0	0.147	0	6	2	6	5	0.081	0.018	2	0	3	0	0.028	0
Q9V597	60S ribosomal protein L31 OS=Drosophila melanogaster GN=RpL31 PE=1 SV=1	9	2	29	3	0.484	0.177	11	4	19	4	0.452	0.137	6	3	13	11	0.484	0.137
Q7JNE1	Non-histone chromosomal protein Prod OS=Drosophila melanogaster GN=prod PE=1 SV=1	9	0	10	0	0.332	0	18	8	25	12	0.529	0.124	12	2	20	7	0.364	0.049
O44081	H/ACA ribonucleoprotein complex subunit 4 OS=Drosophila melanogaster GN=Nop60B PE=1 SV=1	9	0	14	0	0.13	0	6	3	8	8	0.136	0.051	4	0	9	0	0.094	0
E1JGV6	Nucleolar protein at 60B, isoform C OS=Drosophila melanogaster GN=Nop60B PE=4 SV=1	9	0	14	0	0.13	0	6	3	8	8	0.136	0.051	4	0	9	0	0.094	0
P84040	Histone H4 OS=Drosophila melanogaster GN=His4 PE=1 SV=2	9	2	13	2	0.427	0.214	10	0	11	0	0.524	0	13	2	33	38	0.524	0.194
Q9VXC1	CG34325 OS=Drosophila melanogaster GN=CG18358 PE=4 SV=3	9	3	9	6	0.447	0.179	0	2	0	2	0	0.045	0	2	0	2	0	0.084
Q9W1B9	RE28824p OS=Drosophila melanogaster GN=RpL12 PE=1 SV=1	9	3	50	31	0.497	0.236	10	5	13	9	0.497	0.188	4	5	6	68	0.236	0.236
Q9VLT5	Protein purity of essence OS=Drosophila melanogaster GN=poe PE=1 SV=1	8	0	12	0	0.027	0	54	0	88	0	0.115	0	22	0	43	0	0.053	0
Q9VF02	Helicase 89B OS=Drosophila melanogaster GN=Hel89B PE=4 SV=3	8	0	13	0	0.056	0	37	0	66	0	0.215	0	7	0	10	0	0.047	0
Q9VRV8	Transportin, isoform A OS=Drosophila melanogaster GN=Trn PE=1 SV=1	8	0	12	0	0.132	0	20	0	35	0	0.243	0	4	0	5	0	0.054	0
Q7KTX8	Mediator of RNA polymerase II transcription subunit 13 OS=Drosophila melanogaster GN=skd PE=1 SV=1	8	0	8	0	0.036	0	26	0	39	0	0.147	0	8	0	23	0	0.04	0
A8JNW4	Skuld, isoform E OS=Drosophila melanogaster GN=skd PE=4 SV=1	8	0	8	0	0.034	0	26	0	39	0	0.139	0	8	0	23	0	0.038	0
Q7KWG3	Sperm-specific dynein intermediate chain 2 OS=Drosophila melanogaster GN=Sdic2 PE=2 SV=1	8	0	8	0	0.199	0	7	0	12	0	0.215	0	12	0	32	0	0.236	0
P49846	Transcription initiation factor TFIID subunit 5 OS=Drosophila melanogaster GN=Taf5 PE=1 SV=1	8	0	11	0	0.169	0	24	0	33	0	0.32	0	10	0	14	0	0.141	0
Q8IMW1	Absent, small, or homeotic discs 2, isoform B OS=Drosophila melanogaster GN=ash2 PE=2 SV=1	8	0	21	0	0.366	0	9	0	14	0	0.26	0	6	0	21	0	0.146	0
O46050	EG:152A3.1 protein OS=Drosophila melanogaster GN=Nmd3 PE=1 SV=1	8	0	16	0	0.165	0	17	0	31	0	0.29	0	3	0	7	0	0.067	0
P20353	Guanine nucleotide-binding protein G(i) subunit alpha 65A OS=Drosophila melanogaster GN=G-ialpha65A PE=1 SV=2	8	0	8	0	0.208	0	16	0	21	0	0.473	0	8	0	18	0	0.29	0
Q9W4J5	Ribosomal RNA small subunit methyltransferase NEP1 OS=Drosophila melanogaster GN=CG3527 PE=3 SV=2	8	0	14	0	0.349	0	9	0	18	0	0.25	0	4	0	11	0	0.194	0
Q7KTV9	Smc5, isoform F OS=Drosophila melanogaster GN=Smc5 PE=4 SV=2	8	0	10	0	0.129	0	12	0	13	0	0.14	0	6	0	19	0	0.077	0
Q9VW47	Mediator of RNA polymerase II transcription subunit 12 OS=Drosophila melanogaster GN=kto PE=1 SV=2	8	0	9	0	0.056	0	14	0	18	0	0.055	0	4	0	12	0	0.021	0
P18431-3	Isoform SGG39 of Protein kinase shaggy OS=Drosophila melanogaster GN=sgg	8	0	10	0	0.15	0	12	0	20	0	0.195	0	5	0	13	0	0.054	0
P18431-2	Isoform Zygotic of Protein kinase shaggy OS=Drosophila melanogaster GN=sgg	8	0	10	0	0.167	0	12	0	20	0	0.218	0	5	0	13	0	0.06	0
A4V3W1	Shaggy, isoform J OS=Drosophila melanogaster GN=sgg PE=4 SV=1	8	0	10	0	0.15	0	12	0	20	0	0.195	0	5	0	13	0	0.054	0
A4V3W2	Shaggy, isoform C OS=Drosophila melanogaster GN=sgg PE=4 SV=1	8	0	10	0	0.167	0	12	0	20	0	0.218	0	5	0	13	0	0.06	0
Q07DP5	TATA box binding protein-related factor 2, isoform E OS=Drosophila melanogaster GN=Trf2 PE=2 SV=1	8	0	16	0	0.041	0	9	0	15	0	0.041	0	7	0	8	0	0.041	0
Q86BY9	Protein rigor mortis OS=Drosophila melanogaster GN=rig PE=1 SV=1	8	0	9	0	0.124	0	9	0	12	0	0.078	0	6	0	9	0	0.079	0
Q9VQI5	CG31694 OS=Drosophila melanogaster GN=CG3098 PE=1 SV=2	8	0	10	0	0.212	0	19	0	27	0	0.322	0	2	0	4	0	0.071	0
P07909	Heterogeneous nuclear ribonucleoprotein A1 OS=Drosophila melanogaster GN=Hrb98DE PE=2 SV=1	8	0	13	0	0.211	0	11	0	12	0	0.17	0	3	0	9	0	0.063	0
P07909-3	Isoform E of Heterogeneous nuclear ribonucleoprotein A1 OS=Drosophila melanogaster GN=Hrb98DE	8	0	13	0	0.214	0	11	0	12	0	0.172	0	3	0	9	0	0.064	0
P07909-2	Isoform A of Heterogeneous nuclear ribonucleoprotein A1 OS=Drosophila melanogaster GN=Hrb98DE	8	0	13	0	0.212	0	11	0	12	0	0.17	0	3	0	9	0	0.063	0
P07909-4	Isoform D of Heterogeneous nuclear ribonucleoprotein A1 OS=Drosophila melanogaster GN=Hrb98DE	8	0	13	0	0.213	0	11	0	12	0	0.172	0	3	0	9	0	0.064	0
A4V3J6	Heterogeneous nuclear ribonucleoprotein at 98DE, isoform F OS=Drosophila melanogaster GN=Hrb98DE PE=4 SV=1	8	0	13	0	0.213	0	11	0	12	0	0.172	0	3	0	9	0	0.064	0
A4V3J5	Heterogeneous nuclear ribonucleoprotein at 98DE, isoform C OS=Drosophila melanogaster GN=Hrb98DE PE=4 SV=1	8	0	13	0	0.211	0	11	0	12	0	0.17	0	3	0	9	0	0.063	0
Q9VAQ5	Probable dimethyladenosine transferase OS=Drosophila melanogaster GN=CG11837 PE=2 SV=1	8	0	12	0	0.255	0	10	0	18	0	0.314	0	0	0	0	0	0	0
Q24134	Negative elongation factor D OS=Drosophila melanogaster GN=TH1 PE=1 SV=2	8	0	17	0	0.189	0	8	0	10	0	0.102	0	4	0	6	0	0.073	0
Q9XZ09	CG11006, isoform A OS=Drosophila melanogaster GN=Sap130 PE=2 SV=1	8	0	10	0	0.105	0	11	0	13	0	0.134	0	7	0	14	0	0.088	0
P48602	V-type proton ATPase catalytic subunit A isoform 1 OS=Drosophila melanogaster GN=Vha68-1 PE=2 SV=2	8	0	10	0	0.205	0	9	0	13	0	0.142	0	0	0	0	0	0	0
P13709	Homeotic protein female sterile OS=Drosophila melanogaster GN=fs(1)h PE=1 SV=2	8	0	15	0	0.056	0	5	0	7	0	0.028	0	8	0	14	0	0.067	0
Q8IQI0	CG11006, isoform C OS=Drosophila melanogaster GN=Sap130 PE=2 SV=1	8	0	10	0	0.099	0	10	0	12	0	0.102	0	7	0	14	0	0.083	0
Q8IQH9	CG11006, isoform B OS=Drosophila melanogaster GN=Sap130 PE=2 SV=1	8	0	10	0	0.102	0	10	0	12	0	0.105	0	7	0	14	0	0.085	0
Q9V3P0	Peroxiredoxin 1 OS=Drosophila melanogaster GN=Jafrac1 PE=1 SV=1	8	0	13	0	0.392	0	6	0	13	0	0.34	0	4	0	4	0	0.119	0
Q9VYW4	CG1703 OS=Drosophila melanogaster GN=CG1703 PE=1 SV=1	8	0	10	0	0.156	0	6	0	7	0	0.078	0	5	0	5	0	0.075	0
Q9VHT2	FI07663p OS=Drosophila melanogaster GN=tex PE=2 SV=1	8	0	9	0	0.203	0	7	0	11	0	0.256	0	4	0	6	0	0.122	0
Q9VSW2	RE14081p OS=Drosophila melanogaster GN=UGP PE=1 SV=2	8	0	10	0	0.173	0	7	0	8	0	0.15	0	6	0	9	0	0.152	0
Q9VSW1	LD13601p OS=Drosophila melanogaster GN=UGP PE=2 SV=2	8	0	10	0	0.171	0	7	0	8	0	0.148	0	6	0	9	0	0.15	0
E1JI91	UGP, isoform E OS=Drosophila melanogaster GN=UGP PE=4 SV=1	8	0	10	0	0.172	0	7	0	8	0	0.149	0	6	0	9	0	0.151	0
A5XCL5	LD36265p (Fragment) OS=Drosophila melanogaster GN=UGP PE=2 SV=1	8	0	10	0	0.174	0	7	0	8	0	0.151	0	6	0	9	0	0.153	0
P08182-3	Isoform B of Casein kinase II subunit beta OS=Drosophila melanogaster GN=CkIIbeta	8	0	10	0	0.516	0	4	0	5	0	0.298	0	5	0	12	0	0.335	0
P08182	Casein kinase II subunit beta OS=Drosophila melanogaster GN=CkIIbeta PE=1 SV=2	8	0	10	0	0.472	0	4	0	5	0	0.272	0	5	0	12	0	0.306	0
A1Z840	Cdc2-related-kinase, isoform A OS=Drosophila melanogaster GN=cdc2rk PE=2 SV=1	8	0	10	0	0.225	0	7	0	14	0	0.212	0	4	0	7	0	0.121	0
A4V4C1	Casein kinase II beta subunit, isoform C OS=Drosophila melanogaster GN=CkIIbeta PE=2 SV=1	8	0	10	0	0.516	0	4	0	5	0	0.298	0	5	0	12	0	0.335	0
Q7JWD3	ATPase ASNA1 homolog OS=Drosophila melanogaster GN=CG1598 PE=1 SV=1	8	0	10	0	0.295	0	2	0	2	0	0.068	0	3	0	6	0	0.116	0
Q9VCI4	CG10217, isoform A OS=Drosophila melanogaster GN=CG10217-RA PE=1 SV=2	8	0	11	0	0.165	0	3	0	3	0	0.05	0	3	0	7	0	0.053	0
Q9VNZ3	GM03174p OS=Drosophila melanogaster GN=Rpb8 PE=2 SV=1	8	0	13	0	0.423	0	2	0	4	0	0.228	0	5	0	8	0	0.215	0
P08645	Ras-like protein 3 OS=Drosophila melanogaster GN=R PE=2 SV=2	8	0	10	0	0.473	0	3	0	3	0	0.196	0	2	0	3	0	0.12	0
P61209	ADP-ribosylation factor 1 OS=Drosophila melanogaster GN=Arf79F PE=1 SV=2	8	0	13	0	0.478	0	0	0	0	0	0	0	0	0	0	0	0	0
Q7JZ53	CG4866, isoform A OS=Drosophila melanogaster GN=mRpS4 PE=1 SV=1	8	0	10	0	0.326	0	7	0	8	0	0.309	0	0	0	0	0	0	0
Q9VSW5	Kinesin-like protein at 67A OS=Drosophila melanogaster GN=Klp67A PE=2 SV=1	8	0	8	0	0.152	0	7	0	12	0	0.092	0	0	0	0	0	0	0
P25160	ADP-ribosylation factor-like protein 1 OS=Drosophila melanogaster GN=Arf72A PE=1 SV=5	8	0	8	0	0.494	0	3	0	5	0	0.256	0	0	0	0	0	0	0
Q9VK59	CG5787 OS=Drosophila melanogaster GN=CG5787 PE=1 SV=2	8	0	14	0	0.098	0	0	0	0	0	0	0	2	0	5	0	0.018	0
Q9V3H9	BcDNA.LD27873 OS=Drosophila melanogaster GN=BcDNA.LD27873 PE=1 SV=1	8	0	11	0	0.164	0	0	0	0	0	0	0	2	0	3	0	0.033	0
E1JIH5	Mediator of RNA polymerase II transcription subunit 6 OS=Drosophila melanogaster GN=MED6 PE=3 SV=1	8	0	9	0	0.406	0	0	0	0	0	0	0	0	0	0	0	0	0
Q8MSX2	Mediator of RNA polymerase II transcription subunit 6 OS=Drosophila melanogaster GN=MED6 PE=1 SV=1	8	0	9	0	0.406	0	0	0	0	0	0	0	0	0	0	0	0	0
Q7JVI6	CG11784 OS=Drosophila melanogaster GN=CG11784 PE=2 SV=1	8	0	8	0	0.217	0	2	0	2	0	0.088	0	0	0	0	0	0	0
Q9VVG4	Exocyst complex component 1 OS=Drosophila melanogaster GN=sec3 PE=1 SV=2	8	0	10	0	0.146	0	25	2	41	3	0.263	0.022	12	0	20	0	0.181	0
Q94899	COP9 signalosome complex subunit 2 OS=Drosophila melanogaster GN=alien PE=1 SV=2	8	0	12	0	0.309	0	20	2	33	3	0.279	0.018	10	0	20	0	0.2	0
Q9VCC9	LD23779p OS=Drosophila melanogaster GN=Tsc1 PE=2 SV=1	8	0	12	0	0.089	0	11	2	18	2	0.102	0.012	7	0	8	0	0.075	0
Q9VR59-3	Isoform G of Inositol hexakisphosphate and diphosphoinositol-pentakisphosphate kinase OS=Drosophila melanogaster GN=l(1)G0196	8	0	10	0	0.065	0	17	2	26	2	0.146	0.016	4	0	10	0	0.026	0
Q9VR59-5	Isoform J of Inositol hexakisphosphate and diphosphoinositol-pentakisphosphate kinase OS=Drosophila melanogaster GN=l(1)G0196	8	0	10	0	0.058	0	17	2	26	2	0.131	0.015	4	0	10	0	0.023	0
Q9VR59-7	Isoform K of Inositol hexakisphosphate and diphosphoinositol-pentakisphosphate kinase OS=Drosophila melanogaster GN=l(1)G0196	8	0	10	0	0.046	0	17	2	26	2	0.103	0.011	4	0	10	0	0.018	0
Q24314	Vacuolar protein sorting-associated protein 18 homolog OS=Drosophila melanogaster GN=dor PE=1 SV=3	8	0	8	0	0.167	0	17	2	24	2	0.173	0.009	4	0	7	0	0.024	0
Q9W420	Transcription elongation factor SPT6 OS=Drosophila melanogaster GN=Spt6 PE=1 SV=1	8	0	8	0	0.056	0	88	7	130	8	0.328	0.037	44	4	88	6	0.2	0.015
Q9VR59	Inositol hexakisphosphate and diphosphoinositol-pentakisphosphate kinase OS=Drosophila melanogaster GN=l(1)G0196 PE=1 SV=2	8	0	10	0	0.05	0	17	2	26	2	0.112	0.012	3	0	9	0	0.017	0
Q9VR59-6	Isoform H of Inositol hexakisphosphate and diphosphoinositol-pentakisphosphate kinase OS=Drosophila melanogaster GN=l(1)G0196	8	0	10	0	0.059	0	17	2	26	2	0.134	0.015	4	0	10	0	0.024	0
Q9VFC0	MAU2 chromatid cohesion factor homolog OS=Drosophila melanogaster GN=CG4203 PE=2 SV=1	8	0	9	0	0.098	0	13	2	16	2	0.18	0.017	2	0	6	0	0.036	0
Q24087	DNA repair endonuclease XPF OS=Drosophila melanogaster GN=mei-9 PE=1 SV=2	8	0	11	0	0.097	0	23	2	36	5	0.219	0.012	8	0	11	0	0.08	0
P00334	Alcohol dehydrogenase OS=Drosophila melanogaster GN=Adh PE=1 SV=2	8	2	10	2	0.379	0.09	8	0	14	0	0.398	0	3	0	4	0	0.191	0
Q9VC94	CG5728 OS=Drosophila melanogaster GN=CG5728 PE=1 SV=2	8	0	8	0	0.084	0	14	2	20	3	0.121	0.018	7	0	15	0	0.065	0
Q7JWD6	Elongin C, isoform A OS=Drosophila melanogaster GN=Elongin-C PE=1 SV=1	8	0	10	0	0.393	0	6	2	6	2	0.393	0.085	4	0	13	0	0.368	0
Q9VWG1	CG14207, isoform A OS=Drosophila melanogaster GN=HspB8 PE=1 SV=1	8	2	9	3	0.519	0.158	4	0	8	0	0.295	0	0	0	0	0	0	0
Q0E9Q5	Adherens junction protein p120, isoform B OS=Drosophila melanogaster GN=p120ctn PE=4 SV=1	8	0	9	0	0.175	0	5	2	8	2	0.08	0.025	3	0	4	0	0.051	0
Q7PLI0	Adherens junction protein p120, isoform A OS=Drosophila melanogaster GN=p120ctn PE=1 SV=1	8	0	9	0	0.172	0	5	2	8	2	0.078	0.024	3	0	4	0	0.05	0
A1Z6I7	Bub1-related kinase OS=Drosophila melanogaster GN=BubR1 PE=1 SV=1	8	0	12	0	0.084	0	6	3	8	3	0.046	0.055	3	0	5	0	0.024	0
Q7K4L8	CG7878 OS=Drosophila melanogaster GN=CG7878 PE=1 SV=1	8	0	10	0	0.185	0	16	2	27	3	0.248	0.013	8	2	11	2	0.097	0.026
Q9V3G6	CCR4-NOT transcription complex subunit 10 homolog OS=Drosophila melanogaster GN=CG18616 PE=1 SV=1	8	0	8	0	0.142	0	10	0	12	0	0.154	0	0	2	0	2	0	0.033
Q2PE30	Mitotic 15, isoform C OS=Drosophila melanogaster GN=mit(1)15 PE=2 SV=1	8	0	10	0	0.361	0	22	5	37	6	0.412	0.074	11	2	35	4	0.148	0.033
Q9VXG1-2	Isoform A of Zinc finger protein hangover OS=Drosophila melanogaster GN=hang	8	0	9	0	0.09	0	18	2	20	2	0.116	0.012	15	2	23	5	0.104	0.014
B7Z0Z1	Hangover, isoform C OS=Drosophila melanogaster GN=hang PE=4 SV=1	8	0	9	0	0.079	0	18	2	20	2	0.099	0.01	17	2	25	5	0.105	0.012
Q24318-2	Isoform B of Transcription factor Dp OS=Drosophila melanogaster GN=Dp	8	0	11	0	0.252	0	7	0	10	0	0.172	0	8	2	13	4	0.181	0.061
Q24318	Transcription factor Dp OS=Drosophila melanogaster GN=Dp PE=1 SV=2	8	0	11	0	0.249	0	7	0	10	0	0.171	0	8	2	13	4	0.18	0.061
Q9VVI2	Enhancer of mRNA-decapping protein 3 OS=Drosophila melanogaster GN=Edc3 PE=1 SV=1	8	0	12	0	0.215	0	16	3	26	3	0.287	0.051	6	2	9	4	0.074	0.037
Q8T6B9-2	Isoform B of Poly(U)-binding-splicing factor half pint OS=Drosophila melanogaster GN=pUf68	8	2	8	3	0.231	0.035	6	0	9	0	0.139	0	0	0	0	0	0	0
Q94920	Voltage-dependent anion-selective channel OS=Drosophila melanogaster GN=porin PE=1 SV=3	8	0	8	0	0.351	0	3	2	5	3	0.135	0.05	2	0	4	0	0.113	0
A4V193	Poly U binding factor 68kD, isoform D OS=Drosophila melanogaster GN=pUf68 PE=4 SV=1	8	2	8	3	0.231	0.035	6	0	9	0	0.139	0	0	0	0	0	0	0
Q9V9K7	Serrate RNA effector molecule homolog OS=Drosophila melanogaster GN=Ars2 PE=1 SV=2	8	0	8	0	0.103	0	7	5	10	7	0.097	0.055	9	0	14	0	0.089	0
Q9VDE3	LD08669p OS=Drosophila melanogaster GN=slmb PE=1 SV=1	8	0	10	0	0.159	0	4	2	4	3	0.073	0.022	0	0	0	0	0	0
Q24168	Origin recognition complex subunit 2 OS=Drosophila melanogaster GN=Orc2 PE=1 SV=2	8	0	9	0	0.149	0	16	3	23	12	0.264	0.036	8	0	17	0	0.139	0
P15357	Ubiquitin-40S ribosomal protein S27a OS=Drosophila melanogaster GN=RpS27A PE=1 SV=2	8	4	22	7	0.449	0.224	13	3	18	6	0.429	0.16	13	2	42	7	0.571	0.115
E1JH57	Mars, isoform B OS=Drosophila melanogaster GN=mars PE=4 SV=1	8	0	10	0	0.151	0	5	4	8	4	0.05	0.024	0	0	0	0	0	0
Q7K3L1	Guanylate kinase-associated protein mars OS=Drosophila melanogaster GN=mars PE=1 SV=1	8	0	10	0	0.151	0	5	4	8	4	0.05	0.024	0	0	0	0	0	0
Q7KVQ0	Probable H/ACA ribonucleoprotein complex subunit 1 OS=Drosophila melanogaster GN=CG4038 PE=1 SV=1	8	0	12	0	0.316	0	3	0	6	0	0.181	0	2	3	3	7	0.139	0.11
Q9VAM5	Brd8 OS=Drosophila melanogaster GN=Brd8 PE=1 SV=1	8	0	10	0	0.187	0	8	6	15	14	0.185	0.054	5	0	11	0	0.104	0
Q9U3Z7	NHP2-like protein 1 homolog OS=Drosophila melanogaster GN=hoip PE=1 SV=1	8	2	12	11	0.48	0.189	11	3	17	3	0.543	0.268	3	0	6	0	0.189	0
Q9VT61	CG8108, isoform A OS=Drosophila melanogaster GN=CG8108 PE=1 SV=1	8	0	12	0	0.102	0	9	4	12	6	0.103	0.047	2	2	3	6	0.017	0.021
Q7JZW2	RE08270p OS=Drosophila melanogaster GN=RpS15 PE=2 SV=1	8	2	20	4	0.365	0.081	11	3	38	13	0.365	0.088	5	5	22	29	0.216	0.155
A1ZAH8	Ribosomal protein S15, isoform B OS=Drosophila melanogaster GN=RpS15 PE=2 SV=1	8	2	20	4	0.367	0.082	11	3	38	13	0.367	0.088	5	5	22	29	0.218	0.156
Q9VMU4	60S ribosomal protein L37a OS=Drosophila melanogaster GN=RpL37A PE=1 SV=3	8	3	31	30	0.489	0.38	11	4	31	15	0.696	0.196	6	0	26	0	0.38	0
Q9V3Y5	BcDNA.LD23634 OS=Drosophila melanogaster GN=BcDNA.LD23634 PE=1 SV=1	8	0	14	0	0.113	0	5	6	7	7	0.074	0.059	2	5	3	8	0.045	0.046
Q9VHI1	Hyrax OS=Drosophila melanogaster GN=hyx PE=2 SV=1	8	3	9	5	0.175	0.065	10	0	11	0	0.171	0	3	8	6	23	0.039	0.132
Q9VBH8	FI02850p OS=Drosophila melanogaster GN=RpL34a PE=1 SV=2	8	3	15	6	0.259	0.154	6	3	12	6	0.216	0.093	0	5	0	17	0	0.179
Q9VHE5	RH48056p OS=Drosophila melanogaster GN=RpL34b PE=1 SV=1	8	3	15	6	0.25	0.149	4	3	4	6	0.119	0.089	0	5	0	17	0	0.173
Q9XYN7	Proteasome subunit beta type-3 OS=Drosophila melanogaster GN=Prosbeta3 PE=1 SV=1	7	0	56	0	0.356	0	8	0	16	0	0.341	0	7	0	41	0	0.195	0
Q95TS5	CG5222 OS=Drosophila melanogaster GN=CG5222 PE=1 SV=1	7	0	10	0	0.168	0	29	0	47	0	0.375	0	16	0	33	0	0.162	0
Q9VCK0	Eukaryotic translation initiation factor 3 subunit D-1 OS=Drosophila melanogaster GN=eIF-3p66 PE=1 SV=1	7	0	10	0	0.191	0	29	0	51	0	0.355	0	6	0	21	0	0.098	0
Q8MSU4	LD45768p OS=Drosophila melanogaster GN=Sym PE=1 SV=1	7	0	10	0	0.089	0	22	0	28	0	0.181	0	13	0	25	0	0.107	0
Q4V5H1	Peptidyl-prolyl cis-trans isomerase OS=Drosophila melanogaster GN=CG17266 PE=1 SV=1	7	0	13	0	0.65	0	16	0	28	0	0.601	0	9	0	28	0	0.383	0
Q9W5N2	60S ribosomal protein L38 OS=Drosophila melanogaster GN=RpL38 PE=2 SV=1	7	0	18	0	0.429	0	9	0	26	0	0.314	0	9	0	32	0	0.314	0
Q9VBU8	CG11875 OS=Drosophila melanogaster GN=CG11875 PE=2 SV=1	7	0	8	0	0.3	0	24	0	42	0	0.484	0	6	0	10	0	0.112	0
Q9VHS0	CG9601 OS=Drosophila melanogaster GN=CG9601-RA PE=2 SV=2	7	0	8	0	0.132	0	23	0	30	0	0.409	0	12	0	25	0	0.245	0
Q9W5W4	Sperm-specific dynein intermediate chain 1 OS=Drosophila melanogaster GN=Sdic PE=1 SV=2	7	0	7	0	0.205	0	7	0	13	0	0.199	0	9	0	30	0	0.221	0
Q9W3N6	SD01505p OS=Drosophila melanogaster GN=p115 PE=1 SV=2	7	0	8	0	0.141	0	22	0	29	0	0.306	0	6	0	12	0	0.081	0
O17468	Protein HIRA homolog OS=Drosophila melanogaster GN=Hira PE=1 SV=2	7	0	8	0	0.1	0	20	0	27	0	0.202	0	5	0	7	0	0.053	0
Q9VNP8	GH08526p OS=Drosophila melanogaster GN=Ssl1 PE=1 SV=2	7	0	24	0	0.196	0	11	0	16	0	0.269	0	5	0	5	0	0.119	0
O76857	BCL7-like OS=Drosophila melanogaster GN=BCL7-like PE=1 SV=1	7	0	9	0	0.643	0	8	0	12	0	0.649	0	13	0	29	0	0.286	0
P40417-3	Isoform C of Mitogen-activated protein kinase ERK-A OS=Drosophila melanogaster GN=rl	7	0	7	0	0.223	0	10	0	15	0	0.316	0	7	0	16	0	0.154	0
P40417-2	Isoform B of Mitogen-activated protein kinase ERK-A OS=Drosophila melanogaster GN=rl	7	0	7	0	0.206	0	10	0	15	0	0.292	0	7	0	16	0	0.143	0
P40417	Mitogen-activated protein kinase ERK-A OS=Drosophila melanogaster GN=rl PE=1 SV=2	7	0	7	0	0.197	0	10	0	15	0	0.279	0	7	0	16	0	0.136	0
Q24324	Dual specificity mitogen-activated protein kinase kinase dSOR1 OS=Drosophila melanogaster GN=Dsor1 PE=2 SV=2	7	0	8	0	0.268	0	14	0	23	0	0.336	0	7	0	14	0	0.189	0
A1Z9N0	Optic atrophy 1-like, isoform A OS=Drosophila melanogaster GN=opa1-like PE=3 SV=1	7	0	8	0	0.127	0	13	0	18	0	0.155	0	6	0	8	0	0.076	0
Q95U20	GH13793p OS=Drosophila melanogaster GN=opa1-like PE=2 SV=1	7	0	8	0	0.132	0	13	0	18	0	0.162	0	6	0	8	0	0.079	0
Q8STG9	DSec61alpha OS=Drosophila melanogaster GN=Sec61alpha PE=2 SV=1	7	0	12	0	0.111	0	10	0	16	0	0.2	0	7	0	15	0	0.128	0
O96860	Dynein light chain 2, cytoplasmic OS=Drosophila melanogaster GN=Cdlc2 PE=1 SV=1	7	0	14	0	0.427	0	5	0	6	0	0.494	0	6	0	17	0	0.225	0
A8JUV9	Shaggy, isoform M OS=Drosophila melanogaster GN=sgg PE=4 SV=1	7	0	9	0	0.097	0	10	0	17	0	0.119	0	3	0	9	0	0.014	0
Q0KHW6	Shaggy, isoform L OS=Drosophila melanogaster GN=sgg PE=4 SV=1	7	0	9	0	0.128	0	10	0	17	0	0.157	0	3	0	9	0	0.019	0
P18431-4	Isoform G of Protein kinase shaggy OS=Drosophila melanogaster GN=sgg	7	0	9	0	0.151	0	10	0	17	0	0.185	0	3	0	9	0	0.022	0
P18431	Protein kinase shaggy OS=Drosophila melanogaster GN=sgg PE=1 SV=2	7	0	9	0	0.07	0	10	0	17	0	0.086	0	3	0	9	0	0.01	0
O01382	Caspase OS=Drosophila melanogaster GN=Ice PE=1 SV=2	7	0	12	0	0.245	0	6	0	11	0	0.18	0	5	0	8	0	0.115	0
Q2PDX2	CG34001 OS=Drosophila melanogaster GN=CG34001 PE=4 SV=2	7	0	9	0	0.43	0	8	0	15	0	0.369	0	4	0	6	0	0.168	0
Q9W2F2	DDB1- and CUL4-associated factor-like 1 OS=Drosophila melanogaster GN=CG10080 PE=1 SV=2	7	0	11	0	0.068	0	16	0	19	0	0.136	0	5	0	8	0	0.034	0
Q8I8U7	Transcription-associated protein 1 OS=Drosophila melanogaster GN=Nipped-A PE=1 SV=3	7	0	9	0	0.031	0	20	0	26	0	0.052	0	4	0	4	0	0.016	0
A8JRC2	CG5028, isoform E OS=Drosophila melanogaster GN=CG5028 PE=4 SV=1	7	0	7	0	0.352	0	6	0	10	0	0.282	0	2	0	5	0	0.135	0
A1Z814	Oxysterol-binding protein OS=Drosophila melanogaster GN=CG1513 PE=1 SV=2	7	0	7	0	0.112	0	13	0	21	0	0.226	0	4	0	4	0	0.051	0
Q9Y113	Negative elongation factor B OS=Drosophila melanogaster GN=NELF-B PE=1 SV=1	7	0	9	0	0.146	0	6	0	8	0	0.136	0	0	0	0	0	0	0
E1JJJ8	Female sterile (1) homeotic, isoform F OS=Drosophila melanogaster GN=fs(1)h PE=4 SV=1	7	0	14	0	0.094	0	3	0	5	0	0.026	0	7	0	13	0	0.1	0
P13709-2	Isoform A of Homeotic protein female sterile OS=Drosophila melanogaster GN=fs(1)h	7	0	14	0	0.094	0	3	0	5	0	0.026	0	7	0	13	0	0.1	0
O96689	FI11703p OS=Drosophila melanogaster GN=vtd PE=1 SV=1	7	0	10	0	0.145	0	10	0	13	0	0.081	0	5	0	11	0	0.099	0
Q9VM75	HEAT repeat-containing protein 1 homolog OS=Drosophila melanogaster GN=l(2)k09022 PE=2 SV=2	7	0	7	0	0.059	0	13	0	22	0	0.085	0	4	0	7	0	0.021	0
Q9XZT7	Transcription initiation factor TFIID subunit 10b OS=Drosophila melanogaster GN=Taf10b PE=1 SV=1	7	0	9	0	0.329	0	5	0	5	0	0.288	0	2	0	7	0	0.192	0
Q8MKK1	CG30185 OS=Drosophila melanogaster GN=CG30185;Gr59f PE=2 SV=1	7	0	9	0	0.251	0	8	0	9	0	0.263	0	4	0	7	0	0.145	0
Q7JRH5	CG5726 OS=Drosophila melanogaster GN=CG5726 PE=1 SV=1	7	0	8	0	0.17	0	8	0	13	0	0.094	0	0	0	0	0	0	0
Q9VKJ1	MPN domain-containing protein CG4751 OS=Drosophila melanogaster GN=CG4751 PE=1 SV=1	7	0	11	0	0.094	0	9	0	13	0	0.093	0	2	0	2	0	0.016	0
P48609	Cyclin-dependent kinase 5 homolog OS=Drosophila melanogaster GN=Cdk5 PE=1 SV=2	7	0	8	0	0.259	0	10	0	10	0	0.456	0	7	0	10	0	0.197	0
Q9VSN9	GM04779p OS=Drosophila melanogaster GN=SrpRbeta PE=2 SV=2	7	0	10	0	0.291	0	9	0	12	0	0.291	0	3	0	7	0	0.135	0
Q9VRJ6	CG10673 OS=Drosophila melanogaster GN=CG10673 PE=1 SV=1	7	0	9	0	0.286	0	6	0	10	0	0.277	0	6	0	15	0	0.25	0
Q9VXU6	CG9203 OS=Drosophila melanogaster GN=CG9203 PE=1 SV=1	7	0	12	0	0.171	0	9	0	14	0	0.097	0	3	0	8	0	0.041	0
Q7K221	Glutamate oxaloacetate transaminase 1, isoform A OS=Drosophila melanogaster GN=Got1 PE=2 SV=1	7	0	8	0	0.13	0	10	0	12	0	0.204	0	4	0	9	0	0.108	0
A1ZAA5	Glutamate oxaloacetate transaminase 1, isoform B OS=Drosophila melanogaster GN=Got1 PE=4 SV=1	7	0	8	0	0.124	0	10	0	12	0	0.195	0	4	0	9	0	0.103	0
Q9VTC4	MIP18 family protein CG7949 OS=Drosophila melanogaster GN=CG7949 PE=1 SV=1	7	0	12	0	0.513	0	0	0	0	0	0	0	0	0	0	0	0	0
Q9VIP4	LP17758p OS=Drosophila melanogaster GN=neb PE=2 SV=1	7	0	10	0	0.139	0	9	0	10	0	0.07	0	4	0	9	0	0.047	0
Q9VG73	Interleukin enhancer-binding factor 2 homolog OS=Drosophila melanogaster GN=CG5641 PE=1 SV=1	7	0	14	0	0.212	0	6	0	12	0	0.141	0	0	0	0	0	0	0
P20432	Glutathione S-transferase 1-1 OS=Drosophila melanogaster GN=GstD1 PE=1 SV=1	7	0	11	0	0.278	0	2	0	3	0	0.091	0	4	0	10	0	0.182	0
Q8I0A0	CG5854, isoform B OS=Drosophila melanogaster GN=CG5854 PE=2 SV=1	7	0	8	0	0.246	0	8	0	11	0	0.261	0	4	0	4	0	0.158	0
Q9VTZ5	LD22449p OS=Drosophila melanogaster GN=Tsf2 PE=1 SV=1	7	0	8	0	0.144	0	7	0	7	0	0.087	0	4	0	7	0	0.065	0
Q9VHH9	JmjC domain-containing histone demethylation protein 1 OS=Drosophila melanogaster GN=Jhd1 PE=1 SV=2	7	0	8	0	0.076	0	10	0	13	0	0.093	0	5	0	10	0	0.043	0
Q8SYL0	CG7718 OS=Drosophila melanogaster GN=CG7718 PE=2 SV=1	7	0	10	0	0.18	0	5	0	7	0	0.089	0	0	0	0	0	0	0
Q9VJ58	Fas-associated factor OS=Drosophila melanogaster GN=Faf PE=2 SV=1	7	0	7	0	0.295	0	6	0	7	0	0.142	0	5	0	8	0	0.129	0
Q9VC49	DNA-directed RNA polymerases I, II, and III subunit RPABC5 OS=Drosophila melanogaster GN=Rpb10 PE=1 SV=1	7	0	9	0	0.746	0	5	0	9	0	0.299	0	5	0	10	0	0.299	0
Q8IQ97	Pebble, isoform B OS=Drosophila melanogaster GN=pbl PE=2 SV=1	7	0	7	0	0.074	0	14	0	17	0	0.13	0	2	0	2	0	0.024	0
Q9V4M2	Protein wech OS=Drosophila melanogaster GN=wech PE=1 SV=2	7	0	7	0	0.077	0	11	0	12	0	0.144	0	2	0	3	0	0.04	0
P25991	Protein suppressor of forked OS=Drosophila melanogaster GN=su(f) PE=1 SV=2	7	0	11	0	0.123	0	0	0	0	0	0	0	0	0	0	0	0	0
P25991-4	Isoform E of Protein suppressor of forked OS=Drosophila melanogaster GN=su(f)	7	0	11	0	0.128	0	0	0	0	0	0	0	0	0	0	0	0	0
Q9VUS0	CG7372 OS=Drosophila melanogaster GN=CG7372 PE=1 SV=2	7	0	12	0	0.111	0	7	0	7	0	0.07	0	0	0	0	0	0	0
P40945	ADP-ribosylation factor 2 OS=Drosophila melanogaster GN=Arf102F PE=1 SV=2	7	0	11	0	0.472	0	0	0	0	0	0	0	0	0	0	0	0	0
P08879	Nucleoside diphosphate kinase OS=Drosophila melanogaster GN=awd PE=1 SV=3	7	0	8	0	0.458	0	2	0	5	0	0.078	0	2	0	3	0	0.163	0
Q24573-2	Isoform A of Protein dead ringer OS=Drosophila melanogaster GN=retn	7	0	9	0	0.111	0	6	0	11	0	0.088	0	0	0	0	0	0	0
Q24573	Protein dead ringer OS=Drosophila melanogaster GN=retn PE=1 SV=2	7	0	9	0	0.111	0	6	0	11	0	0.088	0	0	0	0	0	0	0
Q9VPH2	DNA primase large subunit OS=Drosophila melanogaster GN=DNApol-alpha60 PE=1 SV=2	7	0	9	0	0.148	0	6	0	9	0	0.113	0	0	0	0	0	0	0
Q9VRQ2	Mad2 OS=Drosophila melanogaster GN=mad2 PE=1 SV=1	7	0	12	0	0.285	0	3	0	5	0	0.101	0	0	0	0	0	0	0
E1JJ45	Hephaestus, isoform Q OS=Drosophila melanogaster GN=heph PE=4 SV=1	7	0	9	0	0.172	0	7	0	8	0	0.122	0	0	0	0	0	0	0
Q24174	Protein abrupt OS=Drosophila melanogaster GN=ab PE=1 SV=2	7	0	9	0	0.146	0	5	0	8	0	0.106	0	0	0	0	0	0	0
Q7PLI7-2	Isoform A of Serine/threonine-protein kinase CG17528 OS=Drosophila melanogaster GN=CG17528	7	0	7	0	0.14	0	4	0	5	0	0.067	0	0	0	0	0	0	0
A1ZA92	Polynucleotide 5'-hydroxyl-kinase NOL9 OS=Drosophila melanogaster GN=CG8414 PE=2 SV=1	7	0	10	0	0.101	0	2	0	3	0	0.019	0	2	0	3	0	0.031	0
Q9VPY4	CG4887 OS=Drosophila melanogaster GN=CG4887 PE=1 SV=1	7	0	7	0	0.131	0	3	0	4	0	0.04	0	0	0	0	0	0	0
A1Z8A5	Pipsqueak, isoform L OS=Drosophila melanogaster GN=psq PE=4 SV=1	7	0	9	0	0.189	0	2	0	2	0	0.09	0	0	0	0	0	0	0
Q8T0E7	CG10984, isoform A OS=Drosophila melanogaster GN=CG10984 PE=2 SV=1	7	0	8	0	0.228	0	2	0	2	0	0.034	0	0	0	0	0	0	0
Q8IQI3	CG10984, isoform B OS=Drosophila melanogaster GN=CG10984 PE=1 SV=2	7	0	8	0	0.222	0	2	0	2	0	0.033	0	0	0	0	0	0	0
Q8IR16	No on or off transient A, isoform B OS=Drosophila melanogaster GN=nonA PE=2 SV=1	7	0	9	0	0.135	0	0	0	0	0	0	0	0	0	0	0	0	0
Q04047	Protein no-on-transient A OS=Drosophila melanogaster GN=nonA PE=1 SV=2	7	0	9	0	0.143	0	0	0	0	0	0	0	0	0	0	0	0	0
Q04047-2	Isoform 2 of Protein no-on-transient A OS=Drosophila melanogaster GN=nonA	7	0	9	0	0.143	0	0	0	0	0	0	0	0	0	0	0	0	0
P48610-3	Isoform B of Arginine kinase OS=Drosophila melanogaster GN=Argk	7	0	7	0	0.301	0	0	0	0	0	0	0	0	0	0	0	0	0
P48610-2	Isoform A of Arginine kinase OS=Drosophila melanogaster GN=Argk	7	0	7	0	0.231	0	0	0	0	0	0	0	0	0	0	0	0	0
Q7KVX4	Vap-33-1, isoform D OS=Drosophila melanogaster GN=Vap-33-1 PE=1 SV=1	7	0	7	0	0.252	0	17	2	25	2	0.408	0.046	4	0	8	0	0.168	0
Q9VAH9	CG1972 OS=Drosophila melanogaster GN=CG1972 PE=2 SV=1	7	0	10	0	0.144	0	25	2	32	3	0.293	0.02	17	0	47	0	0.223	0
Q26365-2	Isoform A of ADP,ATP carrier protein OS=Drosophila melanogaster GN=sesB	7	0	8	0	0.254	0	29	3	39	3	0.605	0.074	9	0	21	0	0.278	0
Q26365	ADP,ATP carrier protein OS=Drosophila melanogaster GN=sesB PE=2 SV=4	7	0	8	0	0.244	0	29	3	39	3	0.58	0.071	9	0	21	0	0.266	0
Q0E8G1	Simjang, isoform A OS=Drosophila melanogaster GN=simj PE=1 SV=1	7	0	8	0	0.087	0	14	2	18	2	0.2	0.024	7	0	16	0	0.071	0
Q960V1	LD33361p OS=Drosophila melanogaster GN=simj PE=2 SV=1	7	0	8	0	0.088	0	14	2	18	2	0.201	0.024	7	0	16	0	0.071	0
Q9VS57	RE14391p OS=Drosophila melanogaster GN=sec63 PE=1 SV=1	7	0	8	0	0.084	0	13	2	22	2	0.15	0.035	9	0	14	0	0.166	0
Q9VGF0	Midline fasciclin, isoform C OS=Drosophila melanogaster GN=mfas PE=2 SV=1	7	0	8	0	0.146	0	15	2	24	2	0.18	0.023	5	0	8	0	0.044	0
Q9VGE9	GH11519p OS=Drosophila melanogaster GN=mfas PE=1 SV=1	7	0	8	0	0.158	0	15	2	24	2	0.195	0.025	5	0	8	0	0.048	0
Q86B97	Midline fasciclin, isoform H OS=Drosophila melanogaster GN=mfas PE=2 SV=1	7	0	8	0	0.158	0	15	2	24	2	0.195	0.025	5	0	8	0	0.048	0
Q86B96	Midline fasciclin, isoform E OS=Drosophila melanogaster GN=mfas PE=2 SV=1	7	0	8	0	0.154	0	15	2	24	2	0.19	0.024	5	0	8	0	0.046	0
Q86B94	Midline fasciclin, isoform J OS=Drosophila melanogaster GN=mfas PE=2 SV=1	7	0	8	0	0.143	0	15	2	24	2	0.176	0.022	5	0	8	0	0.043	0
Q86B95	Midline fasciclin, isoform F OS=Drosophila melanogaster GN=mfas PE=2 SV=1	7	0	8	0	0.154	0	15	2	24	2	0.189	0.024	5	0	8	0	0.046	0
Q9V877	Kinesin-like protein subito OS=Drosophila melanogaster GN=sub PE=1 SV=1	7	0	9	0	0.161	0	11	2	17	2	0.186	0.032	8	0	11	0	0.131	0
P20439	G2/mitotic-specific cyclin-B OS=Drosophila melanogaster GN=CycB PE=1 SV=2	7	0	13	0	0.24	0	17	3	24	6	0.287	0.057	17	0	39	0	0.202	0
Q9Y109	BcDNA.GH11023 OS=Drosophila melanogaster GN=BcDNA.GH11023 PE=1 SV=1	7	0	11	0	0.148	0	13	0	26	0	0.147	0	11	2	26	4	0.108	0.028
P20439-2	Isoform B of G2/mitotic-specific cyclin-B OS=Drosophila melanogaster GN=CycB	7	0	13	0	0.242	0	17	3	24	6	0.29	0.057	16	0	37	0	0.181	0
Q9VZL3	Sc2 OS=Drosophila melanogaster GN=Sc2 PE=2 SV=1	7	0	9	0	0.156	0	13	2	17	3	0.275	0.036	5	0	16	0	0.136	0
P20439-3	Isoform C of G2/mitotic-specific cyclin-B OS=Drosophila melanogaster GN=CycB	7	0	13	0	0.254	0	16	3	23	6	0.28	0.06	15	0	34	0	0.166	0
Q7KRU0	CG2246, isoform C OS=Drosophila melanogaster GN=CG2246 PE=1 SV=1	7	0	10	0	0.264	0	10	2	11	2	0.236	0.028	0	0	0	0	0	0
Q8IMI0	CG2246, isoform B OS=Drosophila melanogaster GN=CG2246-RB PE=2 SV=1	7	0	10	0	0.264	0	10	2	11	2	0.235	0.028	0	0	0	0	0	0
Q9VA53	CG2246, isoform A OS=Drosophila melanogaster GN=CG2246-RA PE=1 SV=2	7	0	10	0	0.251	0	10	2	11	2	0.224	0.027	0	0	0	0	0	0
Q961V3	CG2246, isoform D OS=Drosophila melanogaster GN=CG2246 PE=1 SV=1	7	0	10	0	0.278	0	10	2	11	2	0.248	0.03	0	0	0	0	0	0
Q9VKC8	FI03495p OS=Drosophila melanogaster GN=Tom70 PE=1 SV=2	7	0	9	0	0.163	0	14	3	19	3	0.236	0.054	6	0	9	0	0.105	0
Q9VBK9	CG5913 OS=Drosophila melanogaster GN=CG5913 PE=1 SV=1	7	0	10	0	0.143	0	10	3	15	3	0.211	0.035	4	0	6	0	0.126	0
Q9VX69	CG5162 OS=Drosophila melanogaster GN=CG5162 PE=2 SV=1	7	0	13	0	0.277	0	27	3	48	4	0.543	0.051	8	2	11	3	0.209	0.049
Q6NR30	CG14478, isoform A OS=Drosophila melanogaster GN=BEST:LD13441 PE=1 SV=1	7	0	8	0	0.176	0	18	2	27	3	0.295	0.025	6	2	19	2	0.164	0.053
Q9VGS2	Translationally-controlled tumor protein homolog OS=Drosophila melanogaster GN=Tctp PE=1 SV=1	7	0	8	0	0.517	0	5	2	6	4	0.308	0.134	10	0	23	0	0.401	0
Q8IQW5	CG14207, isoform B OS=Drosophila melanogaster GN=HspB8 PE=2 SV=1	7	2	8	3	0.396	0.151	4	0	8	0	0.281	0	0	0	0	0	0	0
Q9VQ58	CG15356 OS=Drosophila melanogaster GN=CG15356 PE=1 SV=1	7	0	9	0	0.075	0	10	0	12	0	0.182	0	3	2	6	3	0.028	0.02
Q9VAQ0	Cullin-5 OS=Drosophila melanogaster GN=Cul-5 PE=1 SV=1	7	0	8	0	0.099	0	21	3	32	5	0.216	0.035	6	0	9	0	0.112	0
Q9V6K1-2	Isoform 2 of Tripeptidyl-peptidase 2 OS=Drosophila melanogaster GN=TppII	7	0	8	0	0.077	0	10	2	12	2	0.1	0.009	0	0	0	0	0	0
Q9V6K1	Tripeptidyl-peptidase 2 OS=Drosophila melanogaster GN=TppII PE=1 SV=2	7	0	8	0	0.072	0	10	2	12	2	0.094	0.008	0	0	0	0	0	0
Q7K2X8	Nup44A, isoform A OS=Drosophila melanogaster GN=Nup44A PE=1 SV=1	7	0	10	0	0.229	0	33	2	56	2	0.508	0.068	17	3	30	11	0.271	0.068
Q24338	Polycomb protein esc OS=Drosophila melanogaster GN=esc PE=1 SV=1	7	0	10	0	0.266	0	9	2	14	5	0.252	0.049	3	0	12	0	0.104	0
Q7KHK4	Comb gap OS=Drosophila melanogaster GN=cg PE=1 SV=1	7	0	11	0	0.116	0	7	4	17	6	0.113	0.06	0	0	0	0	0	0
A1Z9M4	Combgap, isoform C OS=Drosophila melanogaster GN=cg PE=4 SV=1	7	0	11	0	0.124	0	7	4	17	6	0.121	0.064	0	0	0	0	0	0
Q8T9L6	CG13900, isoform B OS=Drosophila melanogaster GN=CG13900 PE=2 SV=1	7	0	11	0	0.116	0	22	4	33	7	0.343	0.048	15	3	23	13	0.222	0.047
O97183	GH07456p OS=Drosophila melanogaster GN=RpII33 PE=1 SV=1	7	0	12	0	0.455	0	6	4	11	8	0.353	0.073	2	0	3	0	0.08	0
O77430	EG:115C2.4 protein OS=Drosophila melanogaster GN=skpA PE=1 SV=1	7	0	11	0	0.605	0	6	2	9	8	0.451	0.105	2	0	3	0	0.216	0
E1JGL5	CG5174, isoform L OS=Drosophila melanogaster GN=CG5174 PE=4 SV=1	7	0	10	0	0.344	0	6	0	8	0	0.282	0	4	2	6	9	0.206	0.091
A1ZB80	CG5174, isoform A OS=Drosophila melanogaster GN=CG5174-RA PE=2 SV=1	7	0	10	0	0.346	0	6	0	8	0	0.284	0	4	2	6	9	0.207	0.091
A1ZB83	CG5174, isoform B OS=Drosophila melanogaster GN=CG5174 PE=4 SV=1	7	0	10	0	0.203	0	6	0	8	0	0.166	0	4	2	6	9	0.121	0.054
P02299	Histone H3 OS=Drosophila melanogaster GN=His3 PE=1 SV=4	7	0	29	0	0.368	0	3	0	3	0	0.118	0	2	2	4	9	0.132	0.051
Q9W2U7	CG17255, isoform A OS=Drosophila melanogaster GN=nocte PE=1 SV=4	7	0	8	0	0.067	0	2	0	3	0	0.023	0	0	2	0	3	0	0.017
A1ZB77	CG5174, isoform J OS=Drosophila melanogaster GN=CG5174 PE=1 SV=1	7	0	10	0	0.387	0	6	0	8	0	0.317	0	4	2	6	9	0.231	0.102
O44081-2	Isoform C of H/ACA ribonucleoprotein complex subunit 4 OS=Drosophila melanogaster GN=Nop60B	7	0	12	0	0.206	0	4	3	6	8	0.202	0.103	3	0	5	0	0.15	0
Q9VPC0	Serine/threonine-protein kinase PITSLRE OS=Drosophila melanogaster GN=Pitslre PE=1 SV=1	7	0	9	0	0.098	0	10	4	15	7	0.114	0.047	2	2	4	3	0.027	0.017
A8DYD2	Combgap, isoform J OS=Drosophila melanogaster GN=cg PE=4 SV=2	7	0	11	0	0.095	0	8	4	19	6	0.109	0.048	3	2	4	6	0.04	0.032
P84249	Histone H3.3 OS=Drosophila melanogaster GN=His3.3A PE=1 SV=2	7	0	18	0	0.368	0	3	0	3	0	0.118	0	2	2	4	9	0.132	0.051
Q9VVB8	Limpet, isoform A OS=Drosophila melanogaster GN=Lmpt PE=2 SV=1	7	0	8	0	0.273	0	0	0	0	0	0	0	0	2	0	3	0	0.09
B7YZE6	Combgap, isoform I OS=Drosophila melanogaster GN=cg PE=4 SV=1	7	0	11	0	0.101	0	8	4	19	6	0.116	0.052	2	2	2	6	0.032	0.034
A8DYD1	Combgap, isoform G OS=Drosophila melanogaster GN=cg PE=4 SV=1	7	0	11	0	0.098	0	8	4	19	6	0.113	0.05	2	2	2	6	0.031	0.033
A8DYD3	Combgap, isoform F OS=Drosophila melanogaster GN=cg PE=4 SV=1	7	0	11	0	0.101	0	8	4	19	6	0.117	0.052	2	2	2	6	0.032	0.034
A1Z9M3	Combgap, isoform B OS=Drosophila melanogaster GN=cg PE=1 SV=1	7	0	11	0	0.101	0	8	4	19	6	0.117	0.052	2	2	2	6	0.032	0.034
Q9VTZ1	GH11602p OS=Drosophila melanogaster GN=Pcaf PE=1 SV=1	7	0	7	0	0.117	0	13	4	23	17	0.169	0.037	3	0	3	0	0.048	0
P49630	60S ribosomal protein L36 OS=Drosophila melanogaster GN=RpL36 PE=3 SV=1	7	3	15	8	0.278	0.261	6	3	7	10	0.322	0.096	4	0	7	0	0.165	0
Q9VWG3	40S ribosomal protein S10b OS=Drosophila melanogaster GN=RpS10b PE=1 SV=2	7	0	31	0	0.325	0	20	8	49	32	0.506	0.231	5	4	13	29	0.15	0.081
Q9VJ19	RE25263p OS=Drosophila melanogaster GN=RpL30 PE=2 SV=1	7	4	119	61	0.586	0.423	13	3	19	4	0.631	0.162	11	5	20	34	0.667	0.279
Q8I937	CG32409 OS=Drosophila melanogaster GN=CG32409 PE=2 SV=2	7	4	13	10	0.218	0.175	0	0	0	0	0	0	0	0	0	0	0	0
O97125	Heat shock protein 68 OS=Drosophila melanogaster GN=Hsp68 PE=1 SV=1	7	5	18	12	0.044	0.043	7	5	38	10	0.115	0.046	13	10	36	75	0.113	0.063
Q9VZ22	CG1908 OS=Drosophila melanogaster GN=CG1908 PE=1 SV=1	7	0	11	0	0.216	0	2	3	2	5	0.07	0.047	0	2	0	10	0	0.047
Q9VGK7	Putative elongator complex protein 1 OS=Drosophila melanogaster GN=CG10535 PE=1 SV=2	6	0	9	0	0.065	0	26	0	52	0	0.221	0	12	0	23	0	0.097	0
Q9VFS6	AT14917p OS=Drosophila melanogaster GN=omd PE=2 SV=2	6	0	8	0	0.088	0	27	0	51	0	0.23	0	16	0	41	0	0.113	0
Q8IR23	GH13542p OS=Drosophila melanogaster GN=vap PE=2 SV=2	6	0	9	0	0.11	0	32	0	51	0	0.295	0	11	0	28	0	0.15	0
Q9W323	LD27988p OS=Drosophila melanogaster GN=l(1)G0232 PE=2 SV=2	6	0	7	0	0.097	0	14	0	21	0	0.191	0	14	0	24	0	0.126	0
Q9W324	LP18470p OS=Drosophila melanogaster GN=l(1)G0232 PE=2 SV=2	6	0	7	0	0.1	0	14	0	21	0	0.197	0	14	0	24	0	0.13	0
Q8IRM7	LD30065p OS=Drosophila melanogaster GN=l(1)G0232 PE=2 SV=1	6	0	7	0	0.1	0	14	0	21	0	0.198	0	14	0	24	0	0.13	0
Q494K2	CG13350 OS=Drosophila melanogaster GN=CG13350 PE=2 SV=1	6	0	7	0	0.133	0	19	0	28	0	0.258	0	5	0	10	0	0.054	0
Q8IRZ3	Sperm-specific dynein intermediate chain 3 OS=Drosophila melanogaster GN=Sdic3 PE=2 SV=2	6	0	6	0	0.202	0	8	0	13	0	0.256	0	12	0	34	0	0.276	0
A1ZA83	CG8397 OS=Drosophila melanogaster GN=CG8397 PE=4 SV=1	6	0	8	0	0.286	0	7	0	17	0	0.233	0	4	0	12	0	0.106	0
Q9VNE2	Protein extra bases OS=Drosophila melanogaster GN=exba PE=1 SV=1	6	0	6	0	0.156	0	8	0	8	0	0.185	0	5	0	21	0	0.102	0
Q8MT36	Probable histone-lysine N-methyltransferase Mes-4 OS=Drosophila melanogaster GN=Mes-4 PE=1 SV=2	6	0	6	0	0.088	0	16	0	22	0	0.121	0	11	0	17	0	0.098	0
Q9VW09	E3 ubiquitin-protein ligase listerin OS=Drosophila melanogaster GN=l(3)76BDr PE=1 SV=2	6	0	8	0	0.042	0	13	0	18	0	0.08	0	8	0	16	0	0.046	0
Q59E36	REST corepressor OS=Drosophila melanogaster GN=CoRest PE=1 SV=1	6	0	7	0	0.166	0	15	0	21	0	0.275	0	4	0	10	0	0.1	0
Q9VUZ6	CG5018 OS=Drosophila melanogaster GN=CG5018-RA PE=2 SV=1	6	0	6	0	0.105	0	13	0	23	0	0.227	0	3	0	4	0	0.055	0
Q9W2N6	CG9346 OS=Drosophila melanogaster GN=CG9346 PE=1 SV=1	6	0	6	0	0.114	0	15	0	26	0	0.122	0	5	0	7	0	0.05	0
Q9W1N4	HL01517p OS=Drosophila melanogaster GN=wmd PE=2 SV=1	6	0	7	0	0.259	0	14	0	16	0	0.375	0	10	0	17	0	0.271	0
Q9VFS5-2	Isoform D of Serine/threonine-protein phosphatase 4 regulatory subunit 3 OS=Drosophila melanogaster GN=flfl	6	0	7	0	0.084	0	10	0	10	0	0.085	0	4	0	8	0	0.036	0
Q9VFS5	Serine/threonine-protein phosphatase 4 regulatory subunit 3 OS=Drosophila melanogaster GN=flfl PE=1 SV=4	6	0	7	0	0.084	0	10	0	10	0	0.085	0	4	0	8	0	0.036	0
Q9VMW9	GDP-mannose 4,6 dehydratase OS=Drosophila melanogaster GN=Gmd PE=1 SV=2	6	0	6	0	0.149	0	9	0	15	0	0.208	0	5	0	11	0	0.106	0
Q9VUZ0	BcDNA.LD10457 OS=Drosophila melanogaster GN=SsRbeta PE=1 SV=2	6	0	11	0	0.353	0	5	0	11	0	0.195	0	3	0	6	0	0.068	0
Q9W1H8	GH13256p OS=Drosophila melanogaster GN=Thiolase PE=2 SV=1	6	0	7	0	0.166	0	13	0	18	0	0.294	0	5	0	10	0	0.113	0
C0PUX5	MIP03616p OS=Drosophila melanogaster GN=sgg PE=2 SV=1	6	0	8	0	0.143	0	8	0	15	0	0.163	0	3	0	9	0	0.025	0
Q7KVY5	Shaggy, isoform K OS=Drosophila melanogaster GN=sgg PE=1 SV=1	6	0	8	0	0.151	0	8	0	15	0	0.173	0	3	0	9	0	0.026	0
Q86CW5	Hmr OS=Drosophila melanogaster GN=Hmr PE=1 SV=1	6	0	8	0	0.067	0	13	0	16	0	0.127	0	5	0	8	0	0.041	0
Q7JUY1	Gustavus, isoform A OS=Drosophila melanogaster GN=gus PE=1 SV=1	6	0	6	0	0.166	0	7	0	15	0	0.198	0	0	0	0	0	0	0
A1Z6D7	Gustavus, isoform B OS=Drosophila melanogaster GN=gus PE=2 SV=1	6	0	6	0	0.169	0	7	0	15	0	0.201	0	0	0	0	0	0	0
A1Z6E2	Gustavus, isoform F OS=Drosophila melanogaster GN=gus PE=4 SV=1	6	0	6	0	0.206	0	7	0	15	0	0.246	0	0	0	0	0	0	0
A1Z6E0	Gustavus, isoform D OS=Drosophila melanogaster GN=gus PE=1 SV=1	6	0	6	0	0.16	0	7	0	15	0	0.19	0	0	0	0	0	0	0
A1Z6D9	Gustavus, isoform E OS=Drosophila melanogaster GN=gus PE=2 SV=1	6	0	6	0	0.165	0	7	0	15	0	0.197	0	0	0	0	0	0	0
Q9Y128	BcDNA.GH07688 OS=Drosophila melanogaster GN=cert PE=1 SV=1	6	0	6	0	0.186	0	9	0	10	0	0.18	0	5	0	8	0	0.106	0
Q9VIG1	CG12050 OS=Drosophila melanogaster GN=CG12050-RB PE=2 SV=2	6	0	7	0	0.105	0	8	0	13	0	0.087	0	3	0	5	0	0.03	0
Q9VEG8	CG31249 OS=Drosophila melanogaster GN=CG7477 PE=2 SV=2	6	0	6	0	0.3	0	2	0	3	0	0.088	0	2	0	5	0	0.088	0
A1Z7A8	Coilin, isoform D OS=Drosophila melanogaster GN=coil PE=2 SV=1	6	0	6	0	0.115	0	8	0	10	0	0.161	0	3	0	6	0	0.039	0
Q9VL71	LD29830p OS=Drosophila melanogaster GN=Srp54 PE=1 SV=1	6	0	7	0	0.17	0	8	0	11	0	0.23	0	3	0	4	0	0.037	0
Q9VKD3	Probable cysteine desulfurase, mitochondrial OS=Drosophila melanogaster GN=CG12264 PE=2 SV=1	6	0	8	0	0.154	0	7	0	12	0	0.175	0	3	0	5	0	0.089	0
Q8IQ95	Pebble, isoform D OS=Drosophila melanogaster GN=pbl PE=1 SV=1	6	0	6	0	0.07	0	14	0	17	0	0.137	0	2	0	2	0	0.025	0
Q9W2I2	CG9752 OS=Drosophila melanogaster GN=CG9752 PE=2 SV=1	6	0	9	0	0.274	0	5	0	12	0	0.157	0	0	0	0	0	0	0
Q9VLD6-2	Isoform B of Borealin OS=Drosophila melanogaster GN=borr	6	0	6	0	0.326	0	5	0	6	0	0.172	0	4	0	10	0	0.154	0
Q9W394	CG32708 OS=Drosophila melanogaster GN=CG32708 PE=2 SV=1	6	0	12	0	0.272	0	2	0	2	0	0.084	0	3	0	4	0	0.13	0
Q9I7K6	Protein NASP homolog OS=Drosophila melanogaster GN=CG8223 PE=1 SV=1	6	0	8	0	0.242	0	8	0	11	0	0.177	0	0	0	0	0	0	0
Q9U7D8	Pebble OS=Drosophila melanogaster GN=pbl PE=1 SV=1	6	0	6	0	0.09	0	14	0	17	0	0.199	0	0	0	0	0	0	0
A8JNN0	Pebble, isoform E OS=Drosophila melanogaster GN=pbl PE=4 SV=1	6	0	6	0	0.086	0	14	0	17	0	0.189	0	0	0	0	0	0	0
Q9W088	DNA polymerase delta small subunit OS=Drosophila melanogaster GN=CG12018 PE=2 SV=1	6	0	7	0	0.137	0	5	0	9	0	0.146	0	2	0	3	0	0.042	0
Q8INS9	GST-containing FLYWCH zinc-finger protein, isoform D OS=Drosophila melanogaster GN=gfzf PE=2 SV=2	6	0	6	0	0.269	0	5	0	6	0	0.214	0	3	0	6	0	0.184	0
Q9V9S8	Ferrochelatase, mitochondrial OS=Drosophila melanogaster GN=Fech PE=2 SV=1	6	0	8	0	0.281	0	8	0	12	0	0.214	0	0	0	0	0	0	0
Q9W0K4	Protein bric-a-brac 2 OS=Drosophila melanogaster GN=bab2 PE=1 SV=2	6	0	8	0	0.082	0	6	0	8	0	0.076	0	5	0	5	0	0.07	0
Q9VPD2	Cytosolic Fe-S cluster assembly factor NUBP2 homolog OS=Drosophila melanogaster GN=CG4858 PE=1 SV=1	6	0	8	0	0.415	0	5	0	10	0	0.235	0	0	0	0	0	0	0
Q9VSZ4	CG3437 OS=Drosophila melanogaster GN=CG3437 PE=4 SV=2	6	0	8	0	0.189	0	5	0	6	0	0.054	0	0	0	0	0	0	0
Q8SY39	CG32344 OS=Drosophila melanogaster GN=CG6994 PE=2 SV=1	6	0	7	0	0.093	0	5	0	7	0	0.058	0	3	0	6	0	0.033	0
Q9VM49	CG11266, isoform A OS=Drosophila melanogaster GN=CG11266 PE=1 SV=1	6	0	6	0	0.21	0	5	0	8	0	0.123	0	4	0	5	0	0.066	0
P91938-2	Isoform A of Thioredoxin reductase 1, mitochondrial OS=Drosophila melanogaster GN=Trxr-1	6	0	13	0	0.218	0	3	0	4	0	0.081	0	0	0	0	0	0	0
P91938-4	Isoform D of Thioredoxin reductase 1, mitochondrial OS=Drosophila melanogaster GN=Trxr-1	6	0	13	0	0.218	0	3	0	4	0	0.081	0	0	0	0	0	0	0
P91938-3	Isoform C of Thioredoxin reductase 1, mitochondrial OS=Drosophila melanogaster GN=Trxr-1	6	0	13	0	0.211	0	3	0	4	0	0.079	0	0	0	0	0	0	0
Q9VHM2	UPF0505 protein CG8202 OS=Drosophila melanogaster GN=CG8202 PE=2 SV=3	6	0	6	0	0.084	0	2	0	4	0	0.035	0	2	0	5	0	0.032	0
P91938	Thioredoxin reductase 1, mitochondrial OS=Drosophila melanogaster GN=Trxr-1 PE=1 SV=2	6	0	13	0	0.18	0	3	0	4	0	0.067	0	0	0	0	0	0	0
Q9VEF5	CG7379 OS=Drosophila melanogaster GN=CG7379 PE=1 SV=1	6	0	7	0	0.118	0	3	0	5	0	0.074	0	3	0	6	0	0.072	0
Q9VKH9	CENP-ana OS=Drosophila melanogaster GN=cana PE=1 SV=2	6	0	6	0	0.05	0	3	0	5	0	0.018	0	0	0	0	0	0	0
Q9VSC1	Signal recognition particle 9 kDa protein OS=Drosophila melanogaster GN=Srp9 PE=1 SV=1	6	0	12	0	0.545	0	4	0	5	0	0.169	0	0	0	0	0	0	0
Q9VR89	RNA-binding protein pno1 OS=Drosophila melanogaster GN=l(1)G0004 PE=1 SV=1	6	0	9	0	0.35	0	6	0	8	0	0.242	0	0	0	0	0	0	0
Q7PL82	Spf45, isoform C OS=Drosophila melanogaster GN=Spf45 PE=4 SV=2	6	0	8	0	0.358	0	4	0	5	0	0.129	0	0	0	0	0	0	0
Q7PL83	FI02801p OS=Drosophila melanogaster GN=Spf45 PE=1 SV=1	6	0	8	0	0.323	0	4	0	5	0	0.117	0	0	0	0	0	0	0
P29310-2	Isoform VI' of 14-3-3 protein zeta OS=Drosophila melanogaster GN=14-3-3zeta	6	0	7	0	0.359	0	0	0	0	0	0	0	2	0	2	0	0.032	0
Q9V9S8-3	Isoform C of Ferrochelatase, mitochondrial OS=Drosophila melanogaster GN=Fech	6	0	8	0	0.384	0	5	0	6	0	0.221	0	0	0	0	0	0	0
Q9VG59	CG5608 OS=Drosophila melanogaster GN=CG5608-RA PE=1 SV=1	6	0	6	0	0.119	0	5	0	8	0	0.08	0	0	0	0	0	0	0
Q7PL81	RE44883p OS=Drosophila melanogaster GN=Spf45 PE=2 SV=2	6	0	8	0	0.35	0	3	0	4	0	0.062	0	0	0	0	0	0	0
Q9Y145	BcDNA.GH04978 OS=Drosophila melanogaster GN=BcDNA.GH04978 PE=1 SV=1	6	0	7	0	0.075	0	5	0	5	0	0.06	0	0	0	0	0	0	0
Q0E9C2	Enhancer of polycomb, isoform A OS=Drosophila melanogaster GN=E(Pc) PE=1 SV=1	6	0	7	0	0.06	0	5	0	5	0	0.043	0	0	0	0	0	0	0
Q9V486	CG32016, isoform D OS=Drosophila melanogaster GN=CG32016 PE=2 SV=2	6	0	7	0	0.188	0	4	0	4	0	0.094	0	0	0	0	0	0	0
Q9VGN9	Probable ribosome biogenesis protein RLP24 OS=Drosophila melanogaster GN=CG6764 PE=1 SV=1	6	0	7	0	0.283	0	2	0	3	0	0.094	0	0	0	0	0	0	0
Q8IMG1	CG1910, isoform C OS=Drosophila melanogaster GN=CG1910 PE=2 SV=1	6	0	10	0	0.242	0	0	0	0	0	0	0	0	0	0	0	0	0
Q9V9U3	CG1910, isoform A OS=Drosophila melanogaster GN=CG1910 PE=2 SV=1	6	0	10	0	0.231	0	0	0	0	0	0	0	0	0	0	0	0	0
Q8I0J1	CG1910, isoform B OS=Drosophila melanogaster GN=CG1910 PE=2 SV=1	6	0	10	0	0.257	0	0	0	0	0	0	0	0	0	0	0	0	0
Q9VNE0	CG2926 OS=Drosophila melanogaster GN=CG2926 PE=1 SV=1	6	0	7	0	0.041	0	0	0	0	0	0	0	2	0	2	0	0.01	0
Q9VPY0	CG4785 OS=Drosophila melanogaster GN=CG4785 PE=1 SV=1	6	0	7	0	0.124	0	2	0	2	0	0.015	0	0	0	0	0	0	0
B7Z0D7	CG7504, isoform B OS=Drosophila melanogaster GN=CG7504 PE=4 SV=1	6	0	8	0	0.055	0	0	0	0	0	0	0	0	0	0	0	0	0
Q86B79	RING finger protein unkempt OS=Drosophila melanogaster GN=unk PE=1 SV=1	6	0	7	0	0.137	0	0	0	0	0	0	0	0	0	0	0	0	0
P48610-4	Isoform C of Arginine kinase OS=Drosophila melanogaster GN=Argk	6	0	6	0	0.28	0	0	0	0	0	0	0	0	0	0	0	0	0
Q0E965	SRPK, isoform A OS=Drosophila melanogaster GN=SRPK PE=2 SV=1	6	0	6	0	0.107	0	0	0	0	0	0	0	0	0	0	0	0	0
A8JNP2	Arginine kinase, isoform E OS=Drosophila melanogaster GN=Argk PE=3 SV=1	6	0	6	0	0.296	0	0	0	0	0	0	0	0	0	0	0	0	0
P09052	ATP-dependent RNA helicase vasa, isoform A OS=Drosophila melanogaster GN=vas PE=1 SV=3	6	0	8	0	0.109	0	20	2	29	2	0.265	0.014	16	0	40	0	0.245	0
O02002	Caspase-1 OS=Drosophila melanogaster GN=Dcp-1 PE=1 SV=1	6	0	10	0	0.269	0	18	2	34	2	0.545	0.022	10	0	19	0	0.22	0
E1JIK0	Heterogeneous nuclear ribonucleoprotein at 87F, isoform C OS=Drosophila melanogaster GN=Hrb87F PE=2 SV=1	6	0	7	0	0.158	0	14	2	27	2	0.205	0.031	8	0	29	0	0.171	0
P48810	Heterogeneous nuclear ribonucleoprotein 87F OS=Drosophila melanogaster GN=Hrb87F PE=1 SV=2	6	0	7	0	0.158	0	14	2	27	2	0.205	0.031	8	0	29	0	0.171	0
P48810-2	Isoform B of Heterogeneous nuclear ribonucleoprotein 87F OS=Drosophila melanogaster GN=Hrb87F	6	0	7	0	0.188	0	13	2	26	2	0.172	0.037	8	0	29	0	0.203	0
Q9VRQ1	CG5537 OS=Drosophila melanogaster GN=CG5537 PE=1 SV=1	6	0	14	0	0.341	0	8	2	26	2	0.556	0.069	4	0	6	0	0.238	0
Q27889	Serine/threonine-protein phosphatase 2B catalytic subunit 2 OS=Drosophila melanogaster GN=Pp2B-14D PE=1 SV=2	6	0	6	0	0.098	0	23	2	39	3	0.3	0.035	8	0	17	0	0.139	0
Q9VE34	Ectopic P granules protein 5 homolog OS=Drosophila melanogaster GN=CG14299 PE=1 SV=2	6	0	8	0	0.055	0	38	2	44	5	0.141	0.008	14	0	26	0	0.056	0
Q9W1N1	Pita, isoform B OS=Drosophila melanogaster GN=pita PE=2 SV=2	6	0	9	0	0.213	0	9	2	18	2	0.132	0.034	2	0	5	0	0.04	0
A1Z9G2	CG6197 OS=Drosophila melanogaster GN=CG6197 PE=1 SV=1	6	0	6	0	0.069	0	37	4	51	7	0.304	0.031	16	0	43	0	0.159	0
Q27884	Serine/threonine-protein phosphatase 6 catalytic subunit OS=Drosophila melanogaster GN=PpV PE=2 SV=1	6	2	7	4	0.254	0.069	15	0	20	0	0.436	0	9	0	15	0	0.277	0
Q95RJ9	F-box-like/WD repeat-containing protein ebi OS=Drosophila melanogaster GN=ebi PE=1 SV=2	6	0	7	0	0.146	0	12	2	17	3	0.191	0.026	9	2	27	2	0.159	0.053
Q6AWG9-2	Isoform B of Uncharacterized protein CG5098 OS=Drosophila melanogaster GN=CG5098	6	0	20	0	0.111	0	6	4	8	4	0.048	0.031	4	0	12	0	0.038	0
Q6AWG9	Uncharacterized protein CG5098 OS=Drosophila melanogaster GN=CG5098 PE=1 SV=1	6	0	20	0	0.12	0	6	4	8	4	0.052	0.033	4	0	12	0	0.041	0
Q9VHS8	eIF4AIII OS=Drosophila melanogaster GN=eIF4AIII PE=1 SV=1	6	0	13	0	0.148	0	16	3	22	6	0.388	0.058	11	0	26	0	0.246	0
Q0E8J0	MEP-1, isoform A OS=Drosophila melanogaster GN=MEP-1 PE=1 SV=1	6	0	7	0	0.085	0	15	3	25	6	0.143	0.021	14	0	25	0	0.122	0
Q9VIF0	Nucleolar complex protein 2 homolog OS=Drosophila melanogaster GN=CG9246 PE=1 SV=1	6	0	8	0	0.102	0	23	4	35	6	0.242	0.05	6	0	7	0	0.086	0
Q8SXY6	Transmembrane emp24 domain-containing protein bai OS=Drosophila melanogaster GN=bai PE=2 SV=1	6	0	7	0	0.282	0	6	2	6	2	0.204	0.049	3	0	3	0	0.146	0
P20193	Protein suppressor of variegation 3-7 OS=Drosophila melanogaster GN=Su(var)3-7 PE=1 SV=4	6	0	7	0	0.053	0	8	0	10	0	0.077	0	4	2	7	3	0.042	0.022
E1JIJ9	Suppressor of variegation 3-7, isoform B OS=Drosophila melanogaster GN=Su(var)3-7 PE=4 SV=1	6	0	7	0	0.053	0	7	0	9	0	0.065	0	4	2	7	3	0.042	0.022
Q9VEX9	Histone deacetylase complex subunit SAP18 OS=Drosophila melanogaster GN=Bin1 PE=1 SV=1	6	0	11	0	0.38	0	6	0	8	0	0.333	0	4	2	5	3	0.24	0.147
Q9V3J4	Sec13 OS=Drosophila melanogaster GN=sec13 PE=2 SV=1	6	0	7	0	0.121	0	11	0	12	0	0.216	0	13	3	35	8	0.154	0.093
Q9W410	CG3815 OS=Drosophila melanogaster GN=CG3815 PE=1 SV=2	6	0	10	0	0.141	0	11	4	16	5	0.196	0.032	0	0	0	0	0	0
Q9XZ57	Eb1, isoform E OS=Drosophila melanogaster GN=Eb1 PE=2 SV=1	6	0	7	0	0.293	0	13	4	16	5	0.29	0.093	3	0	8	0	0.134	0
Q7JZD3	Eb1, isoform A OS=Drosophila melanogaster GN=Eb1 PE=1 SV=1	6	0	7	0	0.292	0	13	4	16	5	0.289	0.093	3	0	8	0	0.134	0
Q7KRW8	Pre-mRNA-processing factor 39 OS=Drosophila melanogaster GN=CG1646 PE=1 SV=1	6	0	7	0	0.088	0	6	3	6	4	0.048	0.02	2	0	3	0	0.023	0
Q7KRW8-3	Isoform A of Pre-mRNA-processing factor 39 OS=Drosophila melanogaster GN=CG1646	6	0	7	0	0.093	0	5	3	5	4	0.039	0.021	2	0	3	0	0.024	0
Q9VIW5	CG10237, isoform B OS=Drosophila melanogaster GN=CG10237 PE=2 SV=2	6	3	8	4	0.185	0.105	16	2	24	5	0.426	0.043	6	0	16	0	0.198	0
Q7KRW8-2	Isoform D of Pre-mRNA-processing factor 39 OS=Drosophila melanogaster GN=CG1646	6	0	7	0	0.092	0	6	3	6	4	0.05	0.02	2	0	3	0	0.023	0
Q9I7M3	CG10237, isoform A OS=Drosophila melanogaster GN=CG10237 PE=1 SV=1	6	3	8	4	0.199	0.113	15	2	23	5	0.425	0.047	5	0	15	0	0.179	0
Q8INW5	CG10237, isoform C OS=Drosophila melanogaster GN=CG10237-RC PE=2 SV=1	6	3	8	4	0.196	0.111	15	2	23	5	0.418	0.046	5	0	15	0	0.176	0
B7Z0V1	TBP-associated factor 7, isoform B OS=Drosophila melanogaster GN=Taf7 PE=4 SV=1	6	0	8	0	0.172	0	4	4	8	4	0.107	0.04	3	0	4	0	0.101	0
Q9VHY5	Transcription initiation factor TFIID subunit 7 OS=Drosophila melanogaster GN=Taf7 PE=1 SV=1	6	0	8	0	0.161	0	4	4	8	4	0.1	0.038	3	0	4	0	0.094	0
Q9V493	CG11076, isoform A OS=Drosophila melanogaster GN=CG11076-RA PE=1 SV=3	6	0	8	0	0.244	0	10	2	15	3	0.305	0.075	7	2	12	4	0.229	0.072
Q7JXF5	GH12838p OS=Drosophila melanogaster GN=Nup62 PE=1 SV=1	6	0	9	0	0.239	0	2	2	2	2	0.053	0.028	0	0	0	0	0	0
Q9VTT3	CG17153 OS=Drosophila melanogaster GN=ssp PE=1 SV=1	6	0	8	0	0.258	0	2	2	3	2	0.041	0.049	0	0	0	0	0	0
Q9VCY1	CG6937 OS=Drosophila melanogaster GN=CG6937 PE=1 SV=1	6	0	8	0	0.129	0	5	2	6	2	0.107	0.025	3	2	4	3	0.076	0.048
Q9VTT2	LD20590p OS=Drosophila melanogaster GN=l(3)j2D3 PE=1 SV=1	6	0	6	0	0.141	0	5	5	7	8	0.141	0.092	4	0	15	0	0.092	0
Q9VD66	Female-specific independent of transformer OS=Drosophila melanogaster GN=fit PE=1 SV=1	6	0	15	0	0.207	0	12	2	13	3	0.529	0.083	7	2	18	11	0.198	0.083
Q9VD14	CG13850 OS=Drosophila melanogaster GN=CG13850 PE=2 SV=3	6	0	6	0	0.147	0	9	2	12	8	0.177	0.032	5	0	6	0	0.098	0
Q24186	40S ribosomal protein S5a OS=Drosophila melanogaster GN=RpS5a PE=1 SV=1	6	0	11	0	0.219	0	11	3	20	12	0.268	0.075	8	4	18	10	0.18	0.114
P41375	Eukaryotic translation initiation factor 2 subunit 2 OS=Drosophila melanogaster GN=eIF-2beta PE=1 SV=1	6	0	10	0	0.157	0	17	13	31	23	0.256	0.272	15	6	35	11	0.295	0.135
Q95RQ8	LD15650p OS=Drosophila melanogaster GN=pita PE=1 SV=1	6	0	9	0	0.195	0	10	3	19	3	0.135	0.041	3	2	7	11	0.047	0.025
Q9W1C8	CG3163 OS=Drosophila melanogaster GN=CG3163 PE=1 SV=2	6	0	7	0	0.147	0	10	4	14	9	0.361	0.057	8	3	14	7	0.212	0.09
P49963	Signal recognition particle 19 kDa protein OS=Drosophila melanogaster GN=Srp19 PE=2 SV=2	6	3	7	8	0.494	0.238	7	2	7	5	0.35	0.081	4	0	6	0	0.306	0
Q9VYX1	Enhancer of yellow 2 transcription factor OS=Drosophila melanogaster GN=e(y)2 PE=1 SV=1	6	0	10	0	0.455	0	4	2	4	4	0.327	0.158	3	2	8	7	0.426	0.158
Q9VAF4	Dim gamma-tubulin 1 OS=Drosophila melanogaster GN=dgt1 PE=1 SV=2	6	0	7	0	0.149	0	11	6	17	14	0.19	0.058	2	0	3	0	0.041	0
Q9VIH3	Microsomal triacylglycerol transfer protein OS=Drosophila melanogaster GN=Mtp PE=1 SV=2	6	0	8	0	0.128	0	4	2	5	7	0.065	0.016	0	0	0	0	0	0
Q8MSW9	CG33505 OS=Drosophila melanogaster GN=U3-55K PE=2 SV=1	6	0	16	0	0.198	0	8	7	9	13	0.186	0.083	3	4	5	10	0.083	0.066
Q9VKQ3	Ribosome biogenesis protein WDR12 homolog OS=Drosophila melanogaster GN=CG6724 PE=1 SV=1	6	0	6	0	0.107	0	9	6	16	10	0.155	0.102	4	4	7	16	0.11	0.081
Q9VEB3	Ribosome production factor 2 homolog OS=Drosophila melanogaster GN=CG7993 PE=2 SV=3	6	5	6	8	0.2	0.178	0	4	0	6	0	0.094	0	6	0	18	0	0.166
Q0E993	Valyl-tRNA synthetase, isoform A OS=Drosophila melanogaster GN=Aats-val PE=1 SV=1	5	0	6	0	0.082	0	23	0	31	0	0.232	0	12	0	22	0	0.12	0
Q9VLT5-2	Isoform B of Protein purity of essence OS=Drosophila melanogaster GN=poe	5	0	7	0	0.018	0	41	0	67	0	0.111	0	11	0	24	0	0.033	0
Q9VW83	Gigas OS=Drosophila melanogaster GN=gig PE=2 SV=1	5	0	5	0	0.032	0	27	0	42	0	0.175	0	11	0	21	0	0.048	0
Q9V3R3	CG3704 OS=Drosophila melanogaster GN=EG:BACR7A4.17 PE=1 SV=1	5	0	7	0	0.209	0	12	0	13	0	0.301	0	3	0	36	0	0.086	0
A0AQH0	Proteasome subunit beta type OS=Drosophila melanogaster GN=Prosbeta1 PE=2 SV=1	5	0	10	0	0.393	0	10	0	18	0	0.366	0	6	0	15	0	0.232	0
Q7KUA4	LD22577p OS=Drosophila melanogaster GN=Uba2 PE=2 SV=1	5	0	6	0	0.097	0	13	0	14	0	0.151	0	4	0	22	0	0.064	0
Q9VYY2	Signal peptidase complex subunit 2 OS=Drosophila melanogaster GN=Spase25 PE=2 SV=1	5	0	7	0	0.286	0	10	0	17	0	0.397	0	13	0	27	0	0.402	0
E2QC56	CG10417, isoform B OS=Drosophila melanogaster GN=CG10417 PE=3 SV=1	5	0	9	0	0.175	0	6	0	15	0	0.107	0	10	0	15	0	0.166	0
Q7K4Q5	Probable protein phosphatase CG10417 OS=Drosophila melanogaster GN=CG10417 PE=1 SV=1	5	0	9	0	0.175	0	6	0	15	0	0.107	0	10	0	15	0	0.166	0
Q9W2X2	CG34408, isoform A OS=Drosophila melanogaster GN=CG34408-RA PE=2 SV=3	5	0	5	0	0.042	0	20	0	27	0	0.159	0	8	0	18	0	0.055	0
B7Z138	CG34408, isoform D OS=Drosophila melanogaster GN=CG34408 PE=4 SV=1	5	0	5	0	0.044	0	20	0	27	0	0.166	0	8	0	18	0	0.057	0
Q8IRL5	CG34408, isoform B OS=Drosophila melanogaster GN=CG34408 PE=4 SV=2	5	0	5	0	0.038	0	20	0	27	0	0.141	0	8	0	18	0	0.049	0
Q9VX91	E3 ubiquitin-protein ligase UBR1 OS=Drosophila melanogaster GN=UBR1 PE=2 SV=2	5	0	6	0	0.058	0	16	0	21	0	0.09	0	8	0	19	0	0.05	0
Q9VZT1	Gryzun, isoform A OS=Drosophila melanogaster GN=gry PE=2 SV=3	5	0	7	0	0.064	0	12	0	21	0	0.113	0	6	0	15	0	0.047	0
A1Z6E6	D4, isoform C OS=Drosophila melanogaster GN=d4 PE=4 SV=1	5	0	5	0	0.119	0	8	0	11	0	0.202	0	4	0	33	0	0.073	0
Q8IRE3	Gryzun, isoform B OS=Drosophila melanogaster GN=gry PE=2 SV=2	5	0	7	0	0.064	0	12	0	21	0	0.114	0	6	0	15	0	0.048	0
Q7K3G5	D4, isoform A OS=Drosophila melanogaster GN=d4 PE=1 SV=1	5	0	5	0	0.119	0	8	0	11	0	0.201	0	4	0	33	0	0.072	0
Q9VXG8	Serine/threonine-protein kinase ATR OS=Drosophila melanogaster GN=mei-41 PE=1 SV=2	5	0	7	0	0.043	0	19	0	28	0	0.071	0	5	0	12	0	0.024	0
B7Z140	CG34408, isoform C OS=Drosophila melanogaster GN=CG34408 PE=4 SV=1	5	0	5	0	0.052	0	16	0	23	0	0.166	0	8	0	18	0	0.068	0
O18333	GH01619p OS=Drosophila melanogaster GN=Rab2 PE=1 SV=1	5	0	5	0	0.192	0	7	0	10	0	0.282	0	6	0	11	0	0.263	0
O18332	FI01544p OS=Drosophila melanogaster GN=Rab1 PE=1 SV=1	5	0	6	0	0.302	0	4	0	8	0	0.259	0	4	0	7	0	0.2	0
Q9VTH1	Angelman syndrome OS=Drosophila melanogaster GN=Ube3a PE=1 SV=1	5	0	6	0	0.066	0	8	0	12	0	0.115	0	5	0	14	0	0.059	0
Q59E36-2	Isoform 2 of REST corepressor OS=Drosophila melanogaster GN=CoRest	5	0	6	0	0.142	0	14	0	19	0	0.283	0	4	0	10	0	0.112	0
O97066	GM04682p OS=Drosophila melanogaster GN=twr PE=2 SV=1	5	0	5	0	0.324	0	6	0	9	0	0.335	0	8	0	20	0	0.389	0
Q9VUQ8	DCN1-like protein OS=Drosophila melanogaster GN=CG7427 PE=1 SV=2	5	0	5	0	0.191	0	6	0	14	0	0.382	0	6	0	17	0	0.167	0
Q9VV89	Nonclathrin coat protein zeta-COP OS=Drosophila melanogaster GN=zetaCOP PE=2 SV=2	5	0	9	0	0.259	0	5	0	10	0	0.241	0	5	0	12	0	0.195	0
Q24253	Beta adaptin OS=Drosophila melanogaster GN=Bap PE=1 SV=1	5	0	6	0	0.078	0	11	0	16	0	0.096	0	5	0	9	0	0.049	0
Q9W0L7	CG32479 OS=Drosophila melanogaster GN=CG13903 PE=1 SV=2	5	0	6	0	0.054	0	9	0	15	0	0.05	0	3	0	7	0	0.026	0
Q8IGK3	RE73180p OS=Drosophila melanogaster GN=Su(var)2-10 PE=2 SV=1	5	0	5	0	0.13	0	9	0	13	0	0.178	0	3	0	7	0	0.092	0
A1Z7P7	Suppressor of variegation 2-10, isoform H OS=Drosophila melanogaster GN=Su(var)2-10 PE=4 SV=1	5	0	5	0	0.137	0	9	0	13	0	0.188	0	3	0	7	0	0.097	0
A1Z7P5	Suppressor of variegation 2-10, isoform I OS=Drosophila melanogaster GN=Su(var)2-10 PE=1 SV=1	5	0	5	0	0.122	0	9	0	13	0	0.167	0	3	0	7	0	0.086	0
Q95RX5	CG11984, isoform D OS=Drosophila melanogaster GN=CG11984 PE=1 SV=1	5	0	8	0	0.244	0	12	0	21	0	0.187	0	4	0	11	0	0.06	0
P92204	Negative elongation factor E OS=Drosophila melanogaster GN=Nelf-E PE=1 SV=1	5	0	6	0	0.286	0	6	0	8	0	0.246	0	2	0	11	0	0.093	0
Q9VCG0	CG13599 OS=Drosophila melanogaster GN=CG13599 PE=1 SV=1	5	0	7	0	0.139	0	9	0	19	0	0.278	0	5	0	6	0	0.183	0
Q9XTM1	Exocyst complex component 5 OS=Drosophila melanogaster GN=sec10 PE=1 SV=1	5	0	5	0	0.083	0	10	0	15	0	0.113	0	4	0	4	0	0.069	0
Q9W590	Large subunit GTPase 1 homolog OS=Drosophila melanogaster GN=ns3 PE=1 SV=1	5	0	6	0	0.104	0	9	0	18	0	0.145	0	3	0	6	0	0.073	0
Q7KQM8	CG11076, isoform B OS=Drosophila melanogaster GN=CG11076 PE=2 SV=1	5	0	7	0	0.328	0	7	0	12	0	0.305	0	6	0	9	0	0.305	0
Q9VB08	E3 ubiquitin-protein ligase RING1 OS=Drosophila melanogaster GN=Sce PE=1 SV=1	5	0	8	0	0.126	0	7	0	8	0	0.145	0	3	0	3	0	0.076	0
Q8IRL9	CG2990, isoform B OS=Drosophila melanogaster GN=CG2990-RB PE=2 SV=1	5	0	5	0	0.075	0	7	0	9	0	0.067	0	7	0	14	0	0.068	0
Q9V3I2	Drab5 OS=Drosophila melanogaster GN=Rab5 PE=2 SV=1	5	0	6	0	0.324	0	9	0	11	0	0.205	0	6	0	10	0	0.279	0
Q961G1	Conserved oligomeric Golgi complex subunit 3 OS=Drosophila melanogaster GN=Cog3 PE=1 SV=1	5	0	5	0	0.087	0	13	0	16	0	0.144	0	5	0	8	0	0.071	0
Q9VPR6	Ipk2 OS=Drosophila melanogaster GN=Ipk2 PE=1 SV=2	5	0	5	0	0.214	0	8	0	10	0	0.207	0	4	0	9	0	0.104	0
Q7YZA2	Uncharacterized protein CG7065 OS=Drosophila melanogaster GN=CG7065 PE=1 SV=1	5	0	6	0	0.051	0	6	0	11	0	0.071	0	5	0	9	0	0.075	0
Q95TN4	Conserved oligomeric Golgi complex subunit 4 OS=Drosophila melanogaster GN=CG7456 PE=1 SV=1	5	0	6	0	0.14	0	5	0	6	0	0.104	0	7	0	10	0	0.104	0
Q9W0R7	CG32343, isoform B OS=Drosophila melanogaster GN=CG32343 PE=1 SV=3	5	0	5	0	0.125	0	12	0	17	0	0.198	0	6	0	10	0	0.118	0
Q9W335	LD26546p OS=Drosophila melanogaster GN=l(1)G0320 PE=1 SV=1	5	0	6	0	0.129	0	6	0	7	0	0.129	0	0	0	0	0	0	0
Q9VL89	Methionine aminopeptidase OS=Drosophila melanogaster GN=und PE=1 SV=1	5	0	7	0	0.167	0	7	0	13	0	0.174	0	0	0	0	0	0	0
Q9NHV9	Protein vav OS=Drosophila melanogaster GN=vav PE=2 SV=2	5	0	6	0	0.054	0	9	0	12	0	0.126	0	6	0	8	0	0.09	0
A8JUQ9	Vav, isoform C OS=Drosophila melanogaster GN=vav PE=4 SV=1	5	0	6	0	0.043	0	9	0	12	0	0.1	0	6	0	8	0	0.071	0
Q9I7L8	Cdc23 OS=Drosophila melanogaster GN=cdc23 PE=1 SV=2	5	0	5	0	0.124	0	9	0	11	0	0.121	0	2	0	4	0	0.027	0
Q7JRI6	CG5174, isoform H OS=Drosophila melanogaster GN=CG5174 PE=2 SV=1	5	0	8	0	0.239	0	4	0	6	0	0.17	0	3	0	5	0	0.176	0
A1ZB79	CG5174, isoform M OS=Drosophila melanogaster GN=CG5174 PE=4 SV=2	5	0	8	0	0.223	0	4	0	6	0	0.158	0	3	0	5	0	0.163	0
Q9VU15	CG10754 OS=Drosophila melanogaster GN=CG10754 PE=1 SV=1	5	0	5	0	0.333	0	9	0	15	0	0.303	0	2	0	5	0	0.083	0
Q8IRW8-2	Isoform 2 of Histone-lysine N-methyltransferase trr OS=Drosophila melanogaster GN=trr	5	0	5	0	0.031	0	11	0	18	0	0.076	0	2	0	5	0	0.01	0
Q8IRW8	Histone-lysine N-methyltransferase trr OS=Drosophila melanogaster GN=trr PE=1 SV=2	5	0	5	0	0.031	0	11	0	18	0	0.076	0	2	0	5	0	0.009	0
Q9VKM6	Vacuolar protein sorting-associated protein 72 homolog OS=Drosophila melanogaster GN=YL-1 PE=1 SV=1	5	0	5	0	0.197	0	5	0	8	0	0.154	0	3	0	6	0	0.097	0
Q9VNP3	Mes2, isoform B OS=Drosophila melanogaster GN=Mes2 PE=2 SV=1	5	0	5	0	0.199	0	8	0	11	0	0.188	0	4	0	9	0	0.087	0
Q9XZ11	CG7139, isoform A OS=Drosophila melanogaster GN=CG7139 PE=1 SV=1	5	0	6	0	0.083	0	11	0	15	0	0.112	0	4	0	6	0	0.047	0
P08630-2	Isoform A of Tyrosine-protein kinase Btk29A OS=Drosophila melanogaster GN=Btk29A	5	0	5	0	0.106	0	10	0	15	0	0.156	0	2	0	2	0	0.053	0
P08630	Tyrosine-protein kinase Btk29A OS=Drosophila melanogaster GN=Btk29A PE=2 SV=2	5	0	5	0	0.081	0	10	0	15	0	0.12	0	2	0	2	0	0.041	0
Q9VKU7	Gamma-tubulin complex component 4 homolog OS=Drosophila melanogaster GN=Grip75 PE=1 SV=2	5	0	6	0	0.091	0	8	0	11	0	0.117	0	2	0	2	0	0.022	0
Q9VCU6	HP1c OS=Drosophila melanogaster GN=HP1c PE=2 SV=1	5	0	8	0	0.283	0	5	0	8	0	0.207	0	4	0	4	0	0.097	0
Q9VL96	Pescadillo homolog OS=Drosophila melanogaster GN=CG4364 PE=1 SV=1	5	0	6	0	0.12	0	7	0	11	0	0.132	0	2	0	3	0	0.045	0
Q9VLD6	Borealin OS=Drosophila melanogaster GN=borr PE=1 SV=1	5	0	5	0	0.238	0	5	0	6	0	0.175	0	4	0	10	0	0.156	0
Q9VS37	Cdc27 OS=Drosophila melanogaster GN=Cdc27 PE=1 SV=1	5	0	5	0	0.09	0	4	0	9	0	0.061	0	3	0	5	0	0.028	0
A1ZB78	CG5174, isoform G OS=Drosophila melanogaster GN=CG5174 PE=4 SV=1	5	0	8	0	0.271	0	4	0	6	0	0.193	0	3	0	5	0	0.199	0
Q29QE1	GH15984p OS=Drosophila melanogaster GN=RhoGAP1A PE=2 SV=1	5	0	7	0	0.056	0	5	0	6	0	0.05	0	4	0	7	0	0.047	0
Q8IG95	Mes2, isoform C OS=Drosophila melanogaster GN=Mes2 PE=2 SV=1	5	0	5	0	0.234	0	6	0	9	0	0.18	0	4	0	9	0	0.102	0
Q9Y1B2	Origin recognition complex subunit 6 OS=Drosophila melanogaster GN=Orc6 PE=2 SV=2	5	0	5	0	0.35	0	3	0	3	0	0.117	0	3	0	9	0	0.148	0
Q7KSB5	CG4390, isoform B OS=Drosophila melanogaster GN=CG4390 PE=2 SV=1	5	0	6	0	0.248	0	7	0	8	0	0.433	0	0	0	0	0	0	0
Q7KN94	Walrus, isoform A OS=Drosophila melanogaster GN=wal PE=1 SV=1	5	0	12	0	0.285	0	5	0	7	0	0.161	0	3	0	3	0	0.1	0
P25992	Yemanuclein-alpha OS=Drosophila melanogaster GN=yemalpha PE=1 SV=1	5	0	5	0	0.086	0	3	0	6	0	0.035	0	3	0	7	0	0.057	0
Q9VDP9	CG4390, isoform A OS=Drosophila melanogaster GN=CG4390 PE=2 SV=1	5	0	6	0	0.287	0	7	0	8	0	0.5	0	0	0	0	0	0	0
Q8IQ96	Pebble, isoform C OS=Drosophila melanogaster GN=pbl PE=2 SV=1	5	0	5	0	0.086	0	14	0	17	0	0.217	0	0	0	0	0	0	0
A1Z841	Cdc2-related-kinase, isoform B OS=Drosophila melanogaster GN=cdc2rk PE=4 SV=1	5	0	5	0	0.18	0	5	0	9	0	0.186	0	2	0	3	0	0.054	0
A1ZAU2	CG18431 OS=Drosophila melanogaster GN=CG18431-RA PE=2 SV=1	5	0	6	0	0.397	0	4	0	5	0	0.175	0	0	0	0	0	0	0
Q9VKZ8	Ubiquitin carboxyl-terminal hydrolase OS=Drosophila melanogaster GN=CG5384 PE=2 SV=1	5	0	6	0	0.173	0	4	0	6	0	0.114	0	2	0	4	0	0.057	0
Q9W253	LD41023p OS=Drosophila melanogaster GN=mRpS29 PE=2 SV=1	5	0	7	0	0.202	0	6	0	7	0	0.214	0	2	0	6	0	0.041	0
Q9VWE7	LD26789p OS=Drosophila melanogaster GN=Ranbp21 PE=2 SV=1	5	0	6	0	0.047	0	5	0	6	0	0.056	0	4	0	8	0	0.053	0
Q9VXL5	CG8924, isoform A OS=Drosophila melanogaster GN=CG8924 PE=1 SV=1	5	0	7	0	0.113	0	6	0	9	0	0.076	0	2	0	4	0	0.051	0
Q9VNV3	ATP-dependent RNA helicase Ddx1 OS=Drosophila melanogaster GN=Ddx1 PE=2 SV=1	5	0	5	0	0.089	0	3	0	3	0	0.066	0	2	0	4	0	0.039	0
Q9VU43	FI04407p OS=Drosophila melanogaster GN=SRm160 PE=1 SV=1	5	0	9	0	0.071	0	4	0	5	0	0.026	0	2	0	4	0	0.016	0
Q9VFE7	CG7262 OS=Drosophila melanogaster GN=CG7262 PE=1 SV=1	5	0	7	0	0.116	0	7	0	9	0	0.102	0	0	0	0	0	0	0
A1Z7A9	Coilin, isoform C OS=Drosophila melanogaster GN=coil PE=4 SV=1	5	0	5	0	0.117	0	6	0	7	0	0.139	0	0	0	0	0	0	0
O96532	Rad17 OS=Drosophila melanogaster GN=Rad17 PE=2 SV=2	5	0	7	0	0.163	0	5	0	6	0	0.11	0	2	0	3	0	0.062	0
Q9VKI0	CENP-meta OS=Drosophila melanogaster GN=cmet PE=2 SV=2	5	0	5	0	0.027	0	4	0	6	0	0.022	0	0	0	0	0	0	0
Q06849	ADP-ribosylation factor-like protein 2 OS=Drosophila melanogaster GN=Arf84F PE=2 SV=2	5	0	8	0	0.277	0	4	0	7	0	0.245	0	0	0	0	0	0	0
Q7K0K1	CG2063 OS=Drosophila melanogaster GN=CG2063 PE=1 SV=1	5	0	6	0	0.218	0	4	0	5	0	0.163	0	3	0	6	0	0.114	0
Q9VLQ1	GH09240p OS=Drosophila melanogaster GN=wol PE=2 SV=1	5	0	5	0	0.199	0	0	0	0	0	0	0	4	0	7	0	0.135	0
Q9GYU8	Nuclear pore complex protein Nup88 OS=Drosophila melanogaster GN=mbo PE=1 SV=2	5	0	7	0	0.12	0	3	0	3	0	0.044	0	2	0	4	0	0.046	0
P29310	14-3-3 protein zeta OS=Drosophila melanogaster GN=14-3-3zeta PE=1 SV=1	5	0	6	0	0.282	0	0	0	0	0	0	0	2	0	2	0	0.032	0
Q24044	FI02843p OS=Drosophila melanogaster GN=fzy PE=1 SV=1	5	0	5	0	0.129	0	5	0	6	0	0.103	0	3	0	4	0	0.07	0
Q9VXB3	Histone deacetylase complex subunit SAP30 homolog OS=Drosophila melanogaster GN=Sap30 PE=1 SV=1	5	0	5	0	0.37	0	0	0	0	0	0	0	2	0	4	0	0.145	0
Q9VKZ0	GATAd OS=Drosophila melanogaster GN=GATAd PE=1 SV=2	5	0	6	0	0.108	0	5	0	7	0	0.1	0	0	0	0	0	0	0
Q9VUA0	G patch domain-containing protein 1 homolog OS=Drosophila melanogaster GN=CG8833 PE=1 SV=1	5	0	10	0	0.06	0	3	0	3	0	0.028	0	0	0	0	0	0	0
Q9VZV3	CG11486, isoform C OS=Drosophila melanogaster GN=CG11486 PE=4 SV=3	5	0	6	0	0.14	0	4	0	5	0	0.047	0	2	0	2	0	0.028	0
Q7KV83	CG11486, isoform F OS=Drosophila melanogaster GN=CG11486-RK PE=2 SV=1	5	0	6	0	0.138	0	4	0	5	0	0.047	0	2	0	2	0	0.028	0
P29310-3	Isoform C of 14-3-3 protein zeta OS=Drosophila melanogaster GN=14-3-3zeta	5	0	6	0	0.282	0	0	0	0	0	0	0	2	0	2	0	0.032	0
Q0E9C8	Pipsqueak, isoform D OS=Drosophila melanogaster GN=psq PE=4 SV=1	5	0	5	0	0.098	0	2	0	2	0	0.059	0	2	0	2	0	0.056	0
Q9I7T8	CG11486, isoform A OS=Drosophila melanogaster GN=CG11486-RB PE=2 SV=1	5	0	6	0	0.147	0	4	0	5	0	0.05	0	2	0	2	0	0.03	0
Q8IRE7	CG11486, isoform L OS=Drosophila melanogaster GN=CG11486 PE=4 SV=1	5	0	6	0	0.144	0	4	0	5	0	0.049	0	2	0	2	0	0.029	0
A8JNJ2	CG11486, isoform O OS=Drosophila melanogaster GN=CG11486 PE=4 SV=1	5	0	6	0	0.146	0	4	0	5	0	0.049	0	2	0	2	0	0.029	0
A1Z8A6	Pipsqueak, isoform I OS=Drosophila melanogaster GN=psq PE=4 SV=1	5	0	5	0	0.099	0	2	0	2	0	0.059	0	2	0	2	0	0.056	0
Q95RR8	CG11486, isoform G OS=Drosophila melanogaster GN=CG11486 PE=1 SV=1	5	0	6	0	0.138	0	4	0	5	0	0.047	0	2	0	2	0	0.028	0
Q8ST83	Polycomb protein PHO OS=Drosophila melanogaster GN=pho PE=1 SV=2	5	0	8	0	0.144	0	0	0	0	0	0	0	3	0	4	0	0.071	0
P54611	V-type proton ATPase subunit E OS=Drosophila melanogaster GN=Vha26 PE=1 SV=1	5	0	5	0	0.283	0	4	0	7	0	0.217	0	0	0	0	0	0	0
Q7KTH8	COP9 signalosome complex subunit 8 OS=Drosophila melanogaster GN=CSN8 PE=1 SV=1	5	0	9	0	0.33	0	0	0	0	0	0	0	0	0	0	0	0	0
Q8IPA8	CG33695, isoform A OS=Drosophila melanogaster GN=CG33695 PE=2 SV=1	5	0	5	0	0.22	0	3	0	4	0	0.115	0	2	0	3	0	0.092	0
Q9V3P3	LD45860p OS=Drosophila melanogaster GN=REG PE=1 SV=1	5	0	5	0	0.314	0	2	0	2	0	0.09	0	3	0	3	0	0.159	0
Q9Y124	BcDNA.GH08385 OS=Drosophila melanogaster GN=BcDNA.GH08385 PE=1 SV=1	5	0	5	0	0.179	0	6	0	7	0	0.165	0	0	0	0	0	0	0
Q9VL02	GH08677p OS=Drosophila melanogaster GN=nmd PE=1 SV=1	5	0	6	0	0.176	0	5	0	5	0	0.117	0	0	0	0	0	0	0
P08646	Ras-like protein 1 OS=Drosophila melanogaster GN=Ras85D PE=1 SV=2	5	0	6	0	0.354	0	0	0	0	0	0	0	2	0	3	0	0.116	0
Q9W2E7	Rae1 OS=Drosophila melanogaster GN=Rae1 PE=2 SV=1	5	0	5	0	0.084	0	4	0	5	0	0.153	0	0	0	0	0	0	0
Q9VR56	RNA (guanine-9-)-methyltransferase domain-containing protein 2 homolog OS=Drosophila melanogaster GN=CG14618 PE=2 SV=1	5	0	6	0	0.135	0	3	0	4	0	0.157	0	0	0	0	0	0	0
P27091	Protein 60A OS=Drosophila melanogaster GN=gbb PE=1 SV=1	5	0	6	0	0.108	0	4	0	4	0	0.051	0	0	0	0	0	0	0
Q7K4B2	CG7845 OS=Drosophila melanogaster GN=CG7845 PE=1 SV=1	5	0	6	0	0.134	0	3	0	4	0	0.062	0	0	0	0	0	0	0
A1Z7L1	CG13745 OS=Drosophila melanogaster GN=FANCI PE=1 SV=2	5	0	5	0	0.089	0	4	0	5	0	0.038	0	0	0	0	0	0	0
P13002-1	Isoform N of Protein grainyhead OS=Drosophila melanogaster GN=grh	5	0	5	0	0.056	0	0	0	0	0	0	0	3	0	4	0	0.034	0
P13002-2	Isoform B of Protein grainyhead OS=Drosophila melanogaster GN=grh	5	0	5	0	0.058	0	0	0	0	0	0	0	3	0	4	0	0.035	0
P13002-3	Isoform C of Protein grainyhead OS=Drosophila melanogaster GN=grh	5	0	5	0	0.046	0	0	0	0	0	0	0	3	0	4	0	0.028	0
Q9W5P1	Mediator of RNA polymerase II transcription subunit 21 OS=Drosophila melanogaster GN=MED21 PE=1 SV=1	5	0	7	0	0.437	0	0	0	0	0	0	0	0	0	0	0	0	0
Q9VVL6	Mediator of RNA polymerase II transcription subunit 19 OS=Drosophila melanogaster GN=MED19 PE=1 SV=1	5	0	6	0	0.217	0	0	0	0	0	0	0	0	0	0	0	0	0
P13002	Protein grainyhead OS=Drosophila melanogaster GN=grh PE=2 SV=3	5	0	5	0	0.045	0	0	0	0	0	0	0	3	0	4	0	0.027	0
Q9VHG6	CG9740 OS=Drosophila melanogaster GN=CG9740 PE=1 SV=1	5	0	6	0	0.338	0	3	0	3	0	0.087	0	0	0	0	0	0	0
Q9VBY6	CG11820 OS=Drosophila melanogaster GN=PQBP1 PE=1 SV=1	5	0	5	0	0.346	0	2	0	2	0	0.091	0	2	0	2	0	0.087	0
Q9VLK1	CG13097 OS=Drosophila melanogaster GN=CG13097 PE=1 SV=1	5	0	8	0	0.15	0	0	0	0	0	0	0	0	0	0	0	0	0
Q9VRN3	Eaf6 OS=Drosophila melanogaster GN=Eaf6 PE=1 SV=1	5	0	8	0	0.387	0	0	0	0	0	0	0	0	0	0	0	0	0
A1ZA18	Kinesin-73, isoform A OS=Drosophila melanogaster GN=Khc-73 PE=1 SV=1	5	0	6	0	0.048	0	2	0	2	0	0.013	0	0	0	0	0	0	0
Q9VSE1	CG7504, isoform C OS=Drosophila melanogaster GN=CG7504 PE=1 SV=1	5	0	7	0	0.055	0	0	0	0	0	0	0	0	0	0	0	0	0
Q9VWG2	CG14220 OS=Drosophila melanogaster GN=CG14220-RA PE=1 SV=1	5	0	5	0	0.147	0	2	0	2	0	0.055	0	0	0	0	0	0	0
Q9VKN7	Serine/threonine-protein kinase Ial OS=Drosophila melanogaster GN=ial PE=1 SV=1	5	0	6	0	0.155	0	0	0	0	0	0	0	0	0	0	0	0	0
Q03043	cGMP-dependent protein kinase, isozyme 2 forms cD4/T1/T3A/T3B OS=Drosophila melanogaster GN=for PE=1 SV=3	5	0	6	0	0.067	0	0	0	0	0	0	0	0	0	0	0	0	0
Q9VZK1	CG14985 OS=Drosophila melanogaster GN=CG14985-RB PE=1 SV=3	5	0	6	0	0.444	0	0	0	0	0	0	0	0	0	0	0	0	0
P52029	Glucose-6-phosphate isomerase OS=Drosophila melanogaster GN=Pgi PE=2 SV=2	5	0	6	0	0.154	0	0	0	0	0	0	0	0	0	0	0	0	0
Q9VI82	Nucleolar complex protein 3 homolog OS=Drosophila melanogaster GN=CG1234 PE=1 SV=1	5	0	6	0	0.074	0	0	0	0	0	0	0	0	0	0	0	0	0
Q9V474	BcDNA.LD26519 OS=Drosophila melanogaster GN=dbr PE=1 SV=1	5	0	6	0	0.11	0	0	0	0	0	0	0	0	0	0	0	0	0
Q03043-2	Isoform T3A of cGMP-dependent protein kinase, isozyme 2 forms cD4/T1/T3A/T3B OS=Drosophila melanogaster GN=for	5	0	6	0	0.079	0	0	0	0	0	0	0	0	0	0	0	0	0
Q03043-3	Isoform T3B of cGMP-dependent protein kinase, isozyme 2 forms cD4/T1/T3A/T3B OS=Drosophila melanogaster GN=for	5	0	6	0	0.098	0	0	0	0	0	0	0	0	0	0	0	0	0
Q8IR39	Topoisomerase 1, isoform B OS=Drosophila melanogaster GN=Top1 PE=2 SV=1	5	0	5	0	0.122	0	0	0	0	0	0	0	0	0	0	0	0	0
A8JNP1	Arginine kinase, isoform F OS=Drosophila melanogaster GN=Argk PE=3 SV=2	5	0	5	0	0.275	0	0	0	0	0	0	0	0	0	0	0	0	0
P48610	Arginine kinase OS=Drosophila melanogaster GN=Argk PE=1 SV=2	5	0	5	0	0.275	0	0	0	0	0	0	0	0	0	0	0	0	0
Q9V4F9	Mediator of RNA polymerase II transcription subunit 26 OS=Drosophila melanogaster GN=MED26 PE=1 SV=2	5	0	5	0	0.069	0	0	0	0	0	0	0	0	0	0	0	0	0
A1ZA05	SRPK, isoform C OS=Drosophila melanogaster GN=SRPK PE=1 SV=1	5	0	5	0	0.092	0	0	0	0	0	0	0	0	0	0	0	0	0
Q9VCN1	DNA polymerase OS=Drosophila melanogaster GN=DNApol-epsilon PE=1 SV=3	5	0	6	0	0.051	0	31	2	47	2	0.156	0.004	13	0	29	0	0.08	0
Q9W3D3	Calmodulin-binding protein related to a Rab3 GDP/GTP exchange protein, isoform A OS=Drosophila melanogaster GN=Crag PE=2 SV=3	5	0	5	0	0.041	0	19	2	30	2	0.132	0.008	8	0	15	0	0.05	0
Q9W3D2	Calmodulin-binding protein related to a Rab3 GDP/GTP exchange protein, isoform B OS=Drosophila melanogaster GN=Crag PE=2 SV=3	5	0	5	0	0.041	0	18	2	29	2	0.122	0.008	8	0	15	0	0.05	0
A1Z9L2	Reduction in Cnn dots 1, isoform C OS=Drosophila melanogaster GN=Rcd1 PE=4 SV=1	5	0	6	0	0.074	0	21	3	36	3	0.284	0.026	8	0	17	0	0.156	0
A1Z9L0	LD05087p OS=Drosophila melanogaster GN=Rcd1 PE=2 SV=1	5	0	6	0	0.069	0	21	3	36	3	0.265	0.024	8	0	17	0	0.146	0
Q9W541	EIF2B-epsilon protein OS=Drosophila melanogaster GN=eIF2B-epsilon PE=2 SV=1	5	0	5	0	0.07	0	11	2	25	2	0.161	0.016	3	0	3	0	0.054	0
Q0E8K5	AT10158p OS=Drosophila melanogaster GN=mri PE=1 SV=1	5	0	9	0	0.118	0	8	0	18	0	0.178	0	7	2	16	3	0.185	0.036
Q0E915	Par-1, isoform C OS=Drosophila melanogaster GN=par-1 PE=2 SV=1	5	0	7	0	0.086	0	13	3	20	3	0.119	0.031	5	0	9	0	0.051	0
E1JGN0	Par-1, isoform P OS=Drosophila melanogaster GN=par-1 PE=4 SV=1	5	0	7	0	0.08	0	13	3	20	3	0.11	0.029	5	0	9	0	0.047	0
A1ZBM1	Par-1, isoform E OS=Drosophila melanogaster GN=par-1 PE=4 SV=1	5	0	7	0	0.088	0	13	3	20	3	0.122	0.032	5	0	9	0	0.052	0
A1ZBM0	Par-1, isoform F OS=Drosophila melanogaster GN=par-1 PE=4 SV=1	5	0	7	0	0.083	0	13	3	20	3	0.115	0.03	5	0	9	0	0.049	0
A1ZBL9	Par-1, isoform G OS=Drosophila melanogaster GN=par-1 PE=4 SV=1	5	0	7	0	0.08	0	13	3	20	3	0.111	0.029	5	0	9	0	0.047	0
A1ZBL7	Par-1, isoform H OS=Drosophila melanogaster GN=par-1 PE=4 SV=1	5	0	7	0	0.092	0	13	3	20	3	0.127	0.033	5	0	9	0	0.054	0
Q7YU80	Par-1, isoform R OS=Drosophila melanogaster GN=par-1 PE=2 SV=1	5	0	7	0	0.087	0	13	3	20	3	0.12	0.032	4	0	8	0	0.042	0
E1JGM9	Par-1, isoform S OS=Drosophila melanogaster GN=par-1 PE=4 SV=1	5	0	7	0	0.11	0	13	3	20	3	0.152	0.04	4	0	8	0	0.053	0
Q6NPA6	Par-1, isoform L OS=Drosophila melanogaster GN=par-1 PE=1 SV=1	5	0	7	0	0.109	0	13	3	20	3	0.151	0.04	4	0	8	0	0.053	0
Q9V8V8	PAR-1 OS=Drosophila melanogaster GN=par-1 PE=1 SV=2	5	0	7	0	0.097	0	13	3	20	3	0.134	0.035	4	0	8	0	0.047	0
Q963E5	Par-1, isoform T OS=Drosophila melanogaster GN=par-1 PE=2 SV=1	5	0	7	0	0.086	0	13	3	20	3	0.119	0.031	4	0	8	0	0.042	0
A1ZBL5	Par-1, isoform B OS=Drosophila melanogaster GN=par-1 PE=1 SV=1	5	0	7	0	0.101	0	13	3	20	3	0.139	0.036	4	0	8	0	0.049	0
Q8T076	LD22513p OS=Drosophila melanogaster GN=Rcd1 PE=2 SV=1	5	0	6	0	0.065	0	23	4	38	5	0.277	0.032	8	0	17	0	0.137	0
Q7KSU3	CG8379, isoform B OS=Drosophila melanogaster GN=CG8379 PE=2 SV=1	5	0	7	0	0.117	0	10	2	13	2	0.144	0.01	4	0	6	0	0.04	0
Q7KMJ6	BcDNA.GH11110 OS=Drosophila melanogaster GN=nito PE=1 SV=1	5	0	7	0	0.079	0	8	2	11	2	0.096	0.024	3	0	6	0	0.04	0
Q9VHK5	CG8379, isoform A OS=Drosophila melanogaster GN=CG8379 PE=2 SV=2	5	0	7	0	0.118	0	10	2	13	2	0.144	0.01	4	0	6	0	0.04	0
Q8T8R1	CCHC-type zinc finger protein CG3800 OS=Drosophila melanogaster GN=CG3800 PE=1 SV=1	5	2	9	2	0.315	0.224	3	0	4	0	0.242	0	3	0	6	0	0.261	0
Q9VC48	Methionine aminopeptidase OS=Drosophila melanogaster GN=CG13630 PE=2 SV=1	5	0	7	0	0.107	0	12	2	14	3	0.259	0.035	6	0	12	0	0.112	0
Q9I7K5	Transmembrane emp24 domain-containing protein eca OS=Drosophila melanogaster GN=eca PE=1 SV=2	5	0	10	0	0.181	0	7	4	10	4	0.315	0.065	4	0	11	0	0.194	0
Q86BA5	LP01981p OS=Drosophila melanogaster GN=p24-2 PE=2 SV=1	5	0	10	0	0.16	0	6	4	9	4	0.238	0.057	3	0	9	0	0.131	0
Q24179-2	Isoform C of Protein sly1 homolog OS=Drosophila melanogaster GN=Slh	5	0	6	0	0.11	0	5	2	6	2	0.08	0.022	2	0	2	0	0.047	0
Q24179-4	Isoform F of Protein sly1 homolog OS=Drosophila melanogaster GN=Slh	5	0	6	0	0.11	0	5	2	6	2	0.08	0.022	2	0	2	0	0.047	0
Q9W4K0	CHOp24 OS=Drosophila melanogaster GN=CHOp24 PE=1 SV=1	5	0	6	0	0.216	0	8	2	12	2	0.274	0.091	4	2	18	4	0.202	0.043
Q9W246	CG4554 OS=Drosophila melanogaster GN=CG4554 PE=1 SV=2	5	2	6	2	0.034	0.01	5	0	7	0	0.024	0	2	0	2	0	0.007	0
A1Z6P3	Eb1, isoform F OS=Drosophila melanogaster GN=Eb1 PE=2 SV=2	5	0	5	0	0.236	0	9	3	12	4	0.155	0.047	2	0	6	0	0.081	0
Q9I7S8	Multifunctional protein ADE2 OS=Drosophila melanogaster GN=ade5 PE=1 SV=2	5	0	6	0	0.152	0	27	3	38	4	0.357	0.049	10	2	21	9	0.135	0.049
Q9VZJ3	GH01794p OS=Drosophila melanogaster GN=Rcd5 PE=1 SV=1	5	0	6	0	0.137	0	7	3	11	4	0.125	0.042	3	0	6	0	0.057	0
Q9VFE4	40S ribosomal protein S5b OS=Drosophila melanogaster GN=RpS5b PE=2 SV=1	5	0	58	0	0.27	0	14	3	27	12	0.352	0.074	10	5	25	12	0.27	0.148
Q9VAD4	EIF2B-alpha protein OS=Drosophila melanogaster GN=eIF2B-alpha PE=1 SV=1	5	0	6	0	0.225	0	7	0	11	0	0.157	0	5	3	12	6	0.127	0.062
Q9VC05	Oxysterol-binding protein OS=Drosophila melanogaster GN=Osbp PE=1 SV=1	5	0	5	0	0.115	0	3	2	4	3	0.036	0.01	0	0	0	0	0	0
Q9V5C6	Proteasome subunit alpha type-3 OS=Drosophila melanogaster GN=Prosalpha7 PE=1 SV=1	5	0	7	0	0.19	0	15	5	27	7	0.455	0.13	9	2	20	7	0.241	0.067
Q9U1H9	Nuclear RNA export factor 1 OS=Drosophila melanogaster GN=sbr PE=1 SV=2	5	0	5	0	0.107	0	0	2	0	3	0	0.022	2	0	4	0	0.031	0
Q9V5C6-2	Isoform B of Proteasome subunit alpha type-3 OS=Drosophila melanogaster GN=Prosalpha7	5	0	7	0	0.204	0	14	5	26	7	0.417	0.14	9	2	20	7	0.26	0.072
Q9VJL9	AT12460p OS=Drosophila melanogaster GN=BG:DS02740.2 PE=2 SV=2	5	0	5	0	0.237	0	3	2	3	2	0.091	0.081	0	0	0	0	0	0
Q9VCQ7	LD40758p OS=Drosophila melanogaster GN=Rassf PE=1 SV=3	5	0	7	0	0.068	0	5	2	6	5	0.06	0.014	2	0	2	0	0.014	0
Q9VN55	Antimeros OS=Drosophila melanogaster GN=atms PE=2 SV=1	5	2	7	2	0.158	0.043	4	3	7	6	0.08	0.048	3	0	6	0	0.08	0
Q9VEC8	CG7215, isoform A OS=Drosophila melanogaster GN=CG7215 PE=1 SV=1	5	0	6	0	0.385	0	5	2	11	3	0.454	0.192	4	2	5	8	0.362	0.131
Q494M1	RE58921p OS=Drosophila melanogaster GN=Top1 PE=2 SV=1	5	0	5	0	0.073	0	0	2	0	2	0	0.022	0	0	0	0	0	0
P30189	DNA topoisomerase 1 OS=Drosophila melanogaster GN=Top1 PE=1 SV=1	5	0	5	0	0.073	0	0	2	0	2	0	0.022	0	0	0	0	0	0
Q9V9Z9	Probable rRNA-processing protein EBP2 homolog OS=Drosophila melanogaster GN=CG1542 PE=2 SV=1	5	2	5	2	0.176	0.062	0	0	0	0	0	0	0	0	0	0	0	0
P11146	Heat shock 70 kDa protein cognate 2 OS=Drosophila melanogaster GN=Hsc70-2 PE=1 SV=2	5	3	8	6	0.033	0.039	3	0	26	0	0.051	0	7	5	21	31	0.058	0.041
Q94546	Another transcription unit protein OS=Drosophila melanogaster GN=Atu PE=1 SV=2	5	0	5	0	0.074	0	3	5	8	8	0.08	0.054	0	0	0	0	0	0
P08985	Histone H2A.v OS=Drosophila melanogaster GN=His2Av PE=1 SV=2	5	3	35	5	0.348	0.206	5	2	6	2	0.291	0.071	0	2	0	20	0	0.135
P02255	Histone H1 OS=Drosophila melanogaster GN=His1 PE=1 SV=1	5	0	7	0	0.113	0	11	3	11	8	0.211	0.137	0	2	0	6	0	0.062
Q4ABD8	Histone H1 OS=Drosophila melanogaster GN=His1:CG33807 PE=3 SV=1	5	0	7	0	0.113	0	11	3	11	8	0.211	0.137	0	2	0	6	0	0.062
Q4ABE3	Histone H1 OS=Drosophila melanogaster GN=His1:CG33801 PE=3 SV=1	5	0	7	0	0.113	0	11	3	11	8	0.211	0.137	0	2	0	6	0	0.062
Q4AB54	Histone H1 OS=Drosophila melanogaster GN=His1:CG33858 PE=3 SV=1	5	0	7	0	0.113	0	11	3	11	8	0.211	0.137	0	2	0	6	0	0.062
Q9W350	C11.1 OS=Drosophila melanogaster GN=c11.1 PE=1 SV=2	4	0	4	0	0.041	0	34	0	41	0	0.165	0	19	0	30	0	0.118	0
Q8INH7	Timeout OS=Drosophila melanogaster GN=timeout PE=1 SV=2	4	0	4	0	0.046	0	19	0	28	0	0.124	0	13	0	29	0	0.092	0
Q9VC56	Ubiquitin carboxyl-terminal hydrolase OS=Drosophila melanogaster GN=CG5794 PE=2 SV=2	4	0	6	0	0.027	0	32	0	42	0	0.1	0	11	0	15	0	0.037	0
Q8IMW2	Ubiquitin carboxyl-terminal hydrolase OS=Drosophila melanogaster GN=CG5794 PE=2 SV=1	4	0	6	0	0.029	0	32	0	42	0	0.106	0	9	0	12	0	0.031	0
Q94533	P70s6k protein kinase homolog OS=Drosophila melanogaster GN=S6k PE=2 SV=2	4	0	6	0	0.127	0	13	0	20	0	0.182	0	7	0	29	0	0.141	0
Q9VXF1	Serine/threonine-protein phosphatase 2B catalytic subunit 3 OS=Drosophila melanogaster GN=CanA-14F PE=1 SV=4	4	0	4	0	0.062	0	20	0	34	0	0.269	0	6	0	16	0	0.099	0
Q9W543	CG17766 OS=Drosophila melanogaster GN=Rbcn-3B PE=2 SV=1	4	0	6	0	0.042	0	24	0	33	0	0.193	0	7	0	15	0	0.044	0
Q9W552	Vacuolar protein sorting-associated protein 26 OS=Drosophila melanogaster GN=Vps26 PE=2 SV=1	4	0	5	0	0.107	0	12	0	17	0	0.232	0	7	0	15	0	0.174	0
Q9W4N9	CG2941 OS=Drosophila melanogaster GN=CG2941 PE=1 SV=2	4	0	6	0	0.057	0	15	0	25	0	0.156	0	12	0	17	0	0.15	0
Q9VTS4	GH06247p OS=Drosophila melanogaster GN=Pop2 PE=2 SV=2	4	0	5	0	0.185	0	11	0	21	0	0.441	0	10	0	16	0	0.323	0
Q8I0I5	Pop2, isoform B OS=Drosophila melanogaster GN=Pop2 PE=2 SV=1	4	0	5	0	0.188	0	11	0	21	0	0.447	0	9	0	15	0	0.239	0
P08111-2	Isoform p78 of Lethal(2) giant larvae protein OS=Drosophila melanogaster GN=l(2)gl	4	0	4	0	0.065	0	12	0	16	0	0.186	0	5	0	12	0	0.099	0
Q9VF04	RE32990p OS=Drosophila melanogaster GN=Rbf2 PE=1 SV=1	4	0	4	0	0.032	0	17	0	25	0	0.212	0	7	0	13	0	0.097	0
Q9V8K2	Exocyst complex component 3 OS=Drosophila melanogaster GN=sec6 PE=1 SV=2	4	0	7	0	0.061	0	12	0	14	0	0.156	0	7	0	16	0	0.084	0
Q8IM98	ATP synthase-beta, isoform B OS=Drosophila melanogaster GN=ATPsyn-beta PE=2 SV=1	4	0	6	0	0.362	0	7	0	12	0	0.362	0	6	0	19	0	0.291	0
O96989	CDC45L OS=Drosophila melanogaster GN=CDC45L PE=1 SV=1	4	0	5	0	0.077	0	12	0	18	0	0.158	0	5	0	7	0	0.075	0
P51406	Bystin OS=Drosophila melanogaster GN=bys PE=1 SV=2	4	0	5	0	0.119	0	11	0	21	0	0.227	0	0	0	0	0	0	0
Q9VDL0	Srp14, isoform B OS=Drosophila melanogaster GN=Srp14 PE=2 SV=2	4	0	13	0	0.431	0	4	0	4	0	0.422	0	4	0	12	0	0.33	0
Q8IQP2	ZetaCOP, isoform C OS=Drosophila melanogaster GN=zetaCOP PE=2 SV=1	4	0	5	0	0.209	0	5	0	10	0	0.258	0	5	0	12	0	0.209	0
O17468-3	Isoform 3 of Protein HIRA homolog OS=Drosophila melanogaster GN=Hira	4	0	4	0	0.124	0	11	0	16	0	0.249	0	5	0	7	0	0.126	0
O17468-2	Isoform 2 of Protein HIRA homolog OS=Drosophila melanogaster GN=Hira	4	0	4	0	0.119	0	11	0	16	0	0.24	0	5	0	7	0	0.121	0
Q9VC57	Atlastin OS=Drosophila melanogaster GN=atl PE=1 SV=1	4	0	4	0	0.115	0	7	0	8	0	0.137	0	3	0	9	0	0.067	0
Q9XYM5	LD27861p OS=Drosophila melanogaster GN=Su(var)2-10 PE=2 SV=1	4	0	4	0	0.09	0	9	0	13	0	0.205	0	2	0	3	0	0.046	0
E1JIR4	Na pump alpha subunit, isoform I OS=Drosophila melanogaster GN=Atpalpha PE=3 SV=1	4	0	4	0	0.033	0	5	0	5	0	0.06	0	8	0	18	0	0.048	0
P13607	Sodium/potassium-transporting ATPase subunit alpha OS=Drosophila melanogaster GN=Atpalpha PE=1 SV=3	4	0	4	0	0.032	0	5	0	5	0	0.058	0	8	0	18	0	0.046	0
Q5BIG7	RE55465p OS=Drosophila melanogaster GN=Su(var)2-10 PE=2 SV=1	4	0	4	0	0.088	0	9	0	13	0	0.201	0	2	0	3	0	0.045	0
Q7KNF5	Suppressor of variegation 2-10, isoform A OS=Drosophila melanogaster GN=Su(var)2-10 PE=2 SV=1	4	0	4	0	0.085	0	9	0	13	0	0.193	0	2	0	3	0	0.043	0
P13607-3	Isoform 3 of Sodium/potassium-transporting ATPase subunit alpha OS=Drosophila melanogaster GN=Atpalpha	4	0	4	0	0.039	0	5	0	5	0	0.072	0	8	0	18	0	0.057	0
P13607-2	Isoform 2 of Sodium/potassium-transporting ATPase subunit alpha OS=Drosophila melanogaster GN=Atpalpha	4	0	4	0	0.033	0	5	0	5	0	0.06	0	8	0	18	0	0.048	0
P13607-5	Isoform 5 of Sodium/potassium-transporting ATPase subunit alpha OS=Drosophila melanogaster GN=Atpalpha	4	0	4	0	0.032	0	5	0	5	0	0.058	0	8	0	18	0	0.046	0
P13607-4	Isoform 4 of Sodium/potassium-transporting ATPase subunit alpha OS=Drosophila melanogaster GN=Atpalpha	4	0	4	0	0.032	0	5	0	5	0	0.058	0	8	0	18	0	0.046	0
P13607-7	Isoform 7 of Sodium/potassium-transporting ATPase subunit alpha OS=Drosophila melanogaster GN=Atpalpha	4	0	4	0	0.033	0	5	0	5	0	0.06	0	8	0	18	0	0.048	0
P13607-6	Isoform 6 of Sodium/potassium-transporting ATPase subunit alpha OS=Drosophila melanogaster GN=Atpalpha	4	0	4	0	0.033	0	5	0	5	0	0.06	0	8	0	18	0	0.048	0
A1Z6S7	FI02061p OS=Drosophila melanogaster GN=vimar PE=2 SV=1	4	0	4	0	0.115	0	9	0	13	0	0.164	0	5	0	5	0	0.118	0
A1Z6S6	RE54322p OS=Drosophila melanogaster GN=vimar PE=2 SV=1	4	0	4	0	0.115	0	9	0	13	0	0.164	0	5	0	5	0	0.118	0
A1Z7Q1	Suppressor of variegation 2-10, isoform B OS=Drosophila melanogaster GN=Su(var)2-10 PE=4 SV=1	4	0	4	0	0.079	0	9	0	13	0	0.18	0	2	0	3	0	0.04	0
A1Z7P9	Suppressor of variegation 2-10, isoform C OS=Drosophila melanogaster GN=Su(var)2-10 PE=4 SV=1	4	0	4	0	0.083	0	9	0	13	0	0.189	0	2	0	3	0	0.042	0
A1Z7P8	Suppressor of variegation 2-10, isoform G OS=Drosophila melanogaster GN=Su(var)2-10 PE=4 SV=1	4	0	4	0	0.078	0	9	0	13	0	0.177	0	2	0	3	0	0.04	0
P22293	Protein suppressor of sable OS=Drosophila melanogaster GN=su(s) PE=1 SV=2	4	0	6	0	0.049	0	11	0	22	0	0.136	0	5	0	8	0	0.051	0
Q9VYG1	CG12096 OS=Drosophila melanogaster GN=CG12096 PE=1 SV=3	4	0	9	0	0.136	0	7	0	12	0	0.148	0	3	0	9	0	0.055	0
Q95RC5	CG5745 OS=Drosophila melanogaster GN=CG5745 PE=1 SV=1	4	0	5	0	0.147	0	13	0	15	0	0.203	0	5	0	6	0	0.136	0
Q24325	Transcription initiation factor TFIID subunit 2 OS=Drosophila melanogaster GN=Taf2 PE=1 SV=2	4	0	4	0	0.058	0	12	0	15	0	0.105	0	5	0	10	0	0.032	0
E1JHX5	CG7611, isoform B OS=Drosophila melanogaster GN=CG7611 PE=4 SV=1	4	0	4	0	0.11	0	8	0	9	0	0.163	0	2	0	7	0	0.06	0
Q7K0L4	WD repeat-containing protein 26 homolog OS=Drosophila melanogaster GN=CG7611 PE=1 SV=1	4	0	4	0	0.11	0	8	0	9	0	0.163	0	2	0	7	0	0.06	0
Q9W2Z4	CG2990, isoform C OS=Drosophila melanogaster GN=CG2990 PE=2 SV=2	4	0	4	0	0.056	0	7	0	9	0	0.067	0	7	0	14	0	0.068	0
Q9VF56	CG5205 OS=Drosophila melanogaster GN=CG5205 PE=2 SV=2	4	0	4	0	0.047	0	9	0	11	0	0.054	0	4	0	6	0	0.022	0
Q9VTY5	CG10646 OS=Drosophila melanogaster GN=CG10646 PE=2 SV=1	4	0	4	0	0.123	0	7	0	13	0	0.282	0	6	0	13	0	0.191	0
Q4Z8K6-3	Isoform C of Ran-binding proteins 9/10 homolog OS=Drosophila melanogaster GN=RanBPM	4	0	4	0	0.13	0	5	0	5	0	0.109	0	7	0	19	0	0.105	0
Q4Z8K6-2	Isoform A of Ran-binding proteins 9/10 homolog OS=Drosophila melanogaster GN=RanBPM	4	0	4	0	0.081	0	5	0	5	0	0.068	0	7	0	19	0	0.066	0
Q4Z8K6	Ran-binding proteins 9/10 homolog OS=Drosophila melanogaster GN=RanBPM PE=1 SV=1	4	0	4	0	0.081	0	5	0	5	0	0.068	0	7	0	19	0	0.065	0
Q9VQY8	CG3338 OS=Drosophila melanogaster GN=CG3338 PE=1 SV=2	4	0	4	0	0.108	0	10	0	13	0	0.091	0	4	0	10	0	0.057	0
Q9VTL1	PCI domain-containing protein 2 homolog OS=Drosophila melanogaster GN=PCID2 PE=1 SV=2	4	0	5	0	0.122	0	9	0	15	0	0.233	0	0	0	0	0	0	0
A1Z7S0	Receptor mediated endocytosis 8 OS=Drosophila melanogaster GN=Rme-8 PE=4 SV=1	4	0	7	0	0.039	0	9	0	13	0	0.044	0	3	0	5	0	0.012	0
Q9W3L1	RE04053p OS=Drosophila melanogaster GN=Upf2 PE=2 SV=1	4	0	4	0	0.045	0	9	0	16	0	0.076	0	2	0	4	0	0.015	0
Q494G8	Fbl6, isoform A OS=Drosophila melanogaster GN=fbl6 PE=2 SV=1	4	0	9	0	0.128	0	4	0	6	0	0.085	0	2	0	3	0	0.044	0
O76932	Serine/threonine-protein phosphatase 4 catalytic subunit OS=Drosophila melanogaster GN=Pp4-19C PE=2 SV=1	4	0	6	0	0.101	0	5	0	8	0	0.205	0	3	0	7	0	0.049	0
A1Z7Q8	Alicorn OS=Drosophila melanogaster GN=alc PE=1 SV=1	4	0	6	0	0.173	0	7	0	9	0	0.129	0	3	0	8	0	0.079	0
Q9W0K9	CG9205, isoform A OS=Drosophila melanogaster GN=CG9205 PE=1 SV=1	4	0	4	0	0.344	0	6	0	8	0	0.299	0	5	0	7	0	0.299	0
Q9VDM6	Eukaryotic translation initiation factor 3 subunit G-2 OS=Drosophila melanogaster GN=eIF3-S4-2 PE=2 SV=1	4	0	8	0	0.081	0	4	0	5	0	0.081	0	4	0	15	0	0.073	0
Q9V3C4	BcDNA.LD05563 OS=Drosophila melanogaster GN=Gem3 PE=1 SV=1	4	0	6	0	0.05	0	5	0	8	0	0.082	0	5	0	7	0	0.062	0
Q8T498	Probable Ras GTPase-activating protein OS=Drosophila melanogaster GN=CG42684 PE=1 SV=3	4	0	5	0	0.035	0	10	0	15	0	0.078	0	3	0	4	0	0.027	0
Q8T498-2	Isoform A of Probable Ras GTPase-activating protein OS=Drosophila melanogaster GN=CG42684	4	0	5	0	0.036	0	10	0	15	0	0.079	0	3	0	4	0	0.028	0
Q8IQZ6	CG42270, isoform D OS=Drosophila melanogaster GN=CG42270 PE=4 SV=2	4	0	5	0	0.035	0	10	0	15	0	0.078	0	3	0	4	0	0.027	0
Q9VM17	SOSS complex subunit B homolog OS=Drosophila melanogaster GN=CG5181 PE=2 SV=1	4	0	6	0	0.176	0	7	0	10	0	0.294	0	2	0	5	0	0.078	0
Q7KSP5	Lethal (3) neo38, isoform B OS=Drosophila melanogaster GN=l(3)neo38 PE=2 SV=1	4	0	9	0	0.123	0	7	0	8	0	0.154	0	2	0	4	0	0.043	0
Q9VSP0	CG6511 OS=Drosophila melanogaster GN=CG6511 PE=1 SV=2	4	0	4	0	0.073	0	10	0	13	0	0.079	0	2	0	3	0	0.015	0
P07664	Serendipity locus protein delta OS=Drosophila melanogaster GN=Sry-delta PE=1 SV=2	4	0	5	0	0.115	0	5	0	12	0	0.092	0	4	0	7	0	0.074	0
Q8SZN9	Lethal (3) neo38, isoform A OS=Drosophila melanogaster GN=l(3)neo38 PE=1 SV=1	4	0	9	0	0.145	0	5	0	6	0	0.092	0	2	0	4	0	0.05	0
Q9VYG3	CG4332 OS=Drosophila melanogaster GN=CG4332 PE=1 SV=1	4	0	4	0	0.094	0	9	0	13	0	0.13	0	2	0	2	0	0.027	0
P41900	General transcription factor IIF subunit 2 OS=Drosophila melanogaster GN=TfIIFbeta PE=2 SV=2	4	0	4	0	0.206	0	3	0	4	0	0.152	0	3	0	6	0	0.134	0
Q9VVA4	CG9674, isoform A OS=Drosophila melanogaster GN=CG9674 PE=1 SV=2	4	0	5	0	0.037	0	4	0	5	0	0.034	0	4	0	5	0	0.03	0
E1JHM5	CG31687, isoform B OS=Drosophila melanogaster GN=CG31687 PE=4 SV=1	4	0	4	0	0.157	0	7	0	7	0	0.162	0	2	0	4	0	0.051	0
P16378-2	Isoform B of Guanine nucleotide-binding protein G(o) subunit alpha 47A OS=Drosophila melanogaster GN=G-oalpha47A	4	0	4	0	0.099	0	2	0	2	0	0.054	0	4	0	10	0	0.085	0
P00522	Tyrosine-protein kinase Abl OS=Drosophila melanogaster GN=Abl PE=1 SV=3	4	0	4	0	0.036	0	6	0	8	0	0.04	0	2	0	3	0	0.025	0
Q8INV1	CG31687, isoform A OS=Drosophila melanogaster GN=CG31687 PE=2 SV=2	4	0	4	0	0.077	0	6	0	6	0	0.063	0	2	0	4	0	0.025	0
P16378	Guanine nucleotide-binding protein G(o) subunit alpha 47A OS=Drosophila melanogaster GN=G-oalpha47A PE=1 SV=1	4	0	4	0	0.099	0	2	0	2	0	0.054	0	4	0	10	0	0.085	0
A8JNU2	Abl tyrosine kinase, isoform B OS=Drosophila melanogaster GN=Abl PE=4 SV=1	4	0	4	0	0.035	0	6	0	8	0	0.04	0	2	0	3	0	0.024	0
Q9VP27	CG33214 OS=Drosophila melanogaster GN=CG33214 PE=1 SV=2	4	0	5	0	0.055	0	8	0	10	0	0.101	0	0	0	0	0	0	0
Q9VRL1	LD28904p OS=Drosophila melanogaster GN=Uev1A PE=2 SV=1	4	0	9	0	0.214	0	2	0	3	0	0.11	0	3	0	8	0	0.214	0
Q7JWH6	CG1888 OS=Drosophila melanogaster GN=CG1888 PE=1 SV=1	4	0	4	0	0.231	0	7	0	12	0	0.261	0	2	0	2	0	0.067	0
Q8IQ53	MIP16420p OS=Drosophila melanogaster GN=Uev1A PE=2 SV=1	4	0	9	0	0.301	0	2	0	3	0	0.155	0	3	0	8	0	0.301	0
Q9VSI6	Isocitrate dehydrogenase [NADP] OS=Drosophila melanogaster GN=Idh PE=1 SV=2	4	0	4	0	0.22	0	2	0	3	0	0.056	0	2	0	2	0	0.062	0
Q7KUB0	Isocitrate dehydrogenase [NADP] OS=Drosophila melanogaster GN=Idh PE=2 SV=1	4	0	4	0	0.238	0	2	0	3	0	0.06	0	2	0	2	0	0.067	0
Q7KUB1	Isocitrate dehydrogenase [NADP] OS=Drosophila melanogaster GN=Idh PE=2 SV=1	4	0	4	0	0.211	0	2	0	3	0	0.053	0	2	0	2	0	0.06	0
B7Z0E0	Isocitrate dehydrogenase [NADP] OS=Drosophila melanogaster GN=Idh PE=3 SV=1	4	0	4	0	0.213	0	2	0	3	0	0.054	0	2	0	2	0	0.06	0
Q29R09	CG2924, isoform A OS=Drosophila melanogaster GN=CG2924 PE=1 SV=1	4	0	4	0	0.118	0	2	0	7	0	0.065	0	2	0	5	0	0.048	0
Q8IQA7	Isocitrate dehydrogenase [NADP] OS=Drosophila melanogaster GN=Idh PE=2 SV=1	4	0	4	0	0.227	0	2	0	3	0	0.057	0	2	0	2	0	0.064	0
A1ZBW4	Bancal, isoform D OS=Drosophila melanogaster GN=bl PE=4 SV=1	4	0	4	0	0.206	0	3	0	4	0	0.121	0	6	0	9	0	0.203	0
Q9NEF6	Probable V-type proton ATPase subunit D 2 OS=Drosophila melanogaster GN=Vha36-3 PE=1 SV=1	4	0	6	0	0.076	0	4	0	12	0	0.116	0	0	0	0	0	0	0
Q9VIZ2	Lethal (2) 37Cd OS=Drosophila melanogaster GN=l(2)37Cd PE=2 SV=1	4	0	4	0	0.146	0	7	0	9	0	0.175	0	2	0	3	0	0.069	0
P42207-2	Isoform B of Septin-1 OS=Drosophila melanogaster GN=Sep1	4	0	6	0	0.418	0	5	0	6	0	0.394	0	0	0	0	0	0	0
Q9VKR0	CG6750 OS=Drosophila melanogaster GN=CG6750 PE=2 SV=1	4	0	4	0	0.336	0	2	0	2	0	0.109	0	4	0	6	0	0.219	0
Q9VL59	Zinc finger CCCH-type with G patch domain-containing protein OS=Drosophila melanogaster GN=CG4709 PE=2 SV=1	4	0	4	0	0.094	0	6	0	10	0	0.135	0	2	0	3	0	0.027	0
Q9VXF9	AT13091p OS=Drosophila melanogaster GN=rngo PE=1 SV=1	4	0	4	0	0.168	0	2	0	2	0	0.05	0	0	0	0	0	0	0
Q7KKH3	Protein SDA1 homolog OS=Drosophila melanogaster GN=Mys45A PE=1 SV=1	4	0	4	0	0.093	0	7	0	11	0	0.135	0	0	0	0	0	0	0
A1ZB29	CG5757 OS=Drosophila melanogaster GN=CG5757 PE=3 SV=1	4	0	4	0	0.27	0	2	0	2	0	0.114	0	2	0	2	0	0.081	0
Q08473-4	Isoform D of RNA-binding protein squid OS=Drosophila melanogaster GN=sqd	4	0	11	0	0.23	0	2	0	5	0	0.135	0	0	0	0	0	0	0
E1JH23	Oxysterol-binding protein OS=Drosophila melanogaster GN=CG1513 PE=3 SV=1	4	0	4	0	0.14	0	8	0	10	0	0.303	0	2	0	2	0	0.064	0
A1ZB82	CG5174, isoform K OS=Drosophila melanogaster GN=CG5174 PE=4 SV=1	4	0	7	0	0.303	0	3	0	5	0	0.182	0	2	0	4	0	0.192	0
Q9VPX4	FI01003p OS=Drosophila melanogaster GN=Tfb4 PE=2 SV=2	4	0	4	0	0.204	0	4	0	7	0	0.11	0	2	0	4	0	0.04	0
Q9VR42	CG3008 OS=Drosophila melanogaster GN=CG3008 PE=2 SV=1	4	0	6	0	0.118	0	4	0	5	0	0.075	0	2	0	4	0	0.03	0
Q8T626	Protein disks lost OS=Drosophila melanogaster GN=dlt PE=1 SV=2	4	0	5	0	0.045	0	4	0	4	0	0.038	0	5	0	6	0	0.052	0
P46415	Alcohol dehydrogenase class-3 OS=Drosophila melanogaster GN=Fdh PE=1 SV=3	4	0	7	0	0.129	0	3	0	5	0	0.098	0	0	0	0	0	0	0
P41073-3	Isoform C of Zinc finger protein on ecdysone puffs OS=Drosophila melanogaster GN=Pep	4	0	6	0	0.058	0	2	0	2	0	0.046	0	4	0	7	0	0.091	0
P41073	Zinc finger protein on ecdysone puffs OS=Drosophila melanogaster GN=Pep PE=1 SV=1	4	0	6	0	0.056	0	2	0	2	0	0.045	0	4	0	7	0	0.088	0
Q9W3D1	Caf1-180 OS=Drosophila melanogaster GN=Caf1-180 PE=2 SV=1	4	0	6	0	0.058	0	3	0	4	0	0.025	0	0	0	0	0	0	0
Q9VV60	LD21116p OS=Drosophila melanogaster GN=Aats-tyr PE=1 SV=1	4	0	4	0	0.08	0	2	0	3	0	0.023	0	0	0	0	0	0	0
Q9VWD4	Probable RNA-binding protein CG14230 OS=Drosophila melanogaster GN=CG14230 PE=1 SV=2	4	0	6	0	0.067	0	2	0	3	0	0.066	0	2	0	5	0	0.043	0
Q8T4C4	ATP synthase subunit beta OS=Drosophila melanogaster GN=CG5389 PE=2 SV=1	4	0	6	0	0.079	0	7	0	8	0	0.111	0	0	0	0	0	0	0
Q0E8B3	CG41454 OS=Drosophila melanogaster GN=CG41454 PE=4 SV=1	4	0	7	0	0.204	0	4	0	5	0	0.175	0	2	0	2	0	0.071	0
P49071	MAP kinase-activated protein kinase 2 OS=Drosophila melanogaster GN=MAPk-Ak2 PE=1 SV=1	4	0	4	0	0.145	0	2	0	2	0	0.075	0	0	0	0	0	0	0
Q94515	Des-1 protein OS=Drosophila melanogaster GN=ifc PE=2 SV=1	4	0	5	0	0.14	0	2	0	2	0	0.078	0	2	0	2	0	0.093	0
A4V402	LD26767p OS=Drosophila melanogaster GN=MAPk-Ak2 PE=2 SV=1	4	0	4	0	0.145	0	2	0	2	0	0.075	0	0	0	0	0	0	0
Q9W2P0	Dim gamma-tubulin 3 OS=Drosophila melanogaster GN=dgt3 PE=2 SV=2	4	0	4	0	0.122	0	2	0	2	0	0.041	0	0	0	0	0	0	0
Q9VYA7	RRP12-like protein OS=Drosophila melanogaster GN=CG2691 PE=1 SV=2	4	0	5	0	0.054	0	5	0	6	0	0.038	0	2	0	2	0	0.016	0
Q9VEC3	Actin-related protein 5 OS=Drosophila melanogaster GN=Arp5 PE=1 SV=1	4	0	4	0	0.157	0	5	0	5	0	0.127	0	0	0	0	0	0	0
Q8IPI7	CG11266, isoform C OS=Drosophila melanogaster GN=CG11266 PE=2 SV=1	4	0	4	0	0.265	0	4	0	5	0	0.202	0	3	0	4	0	0.091	0
Q9NBK5-2	Isoform A of Serine/threonine-protein kinase tricorner OS=Drosophila melanogaster GN=trc	4	0	5	0	0.083	0	2	0	2	0	0.05	0	3	0	5	0	0.044	0
Q9NBK5	Serine/threonine-protein kinase tricorner OS=Drosophila melanogaster GN=trc PE=1 SV=1	4	0	5	0	0.082	0	2	0	2	0	0.05	0	3	0	5	0	0.043	0
Q9VI70	CG2656 OS=Drosophila melanogaster GN=CG2656 PE=2 SV=2	4	0	4	0	0.307	0	4	0	5	0	0.201	0	2	0	3	0	0.057	0
Q9VJ87	Pre-mRNA-splicing factor CWC22 homolog OS=Drosophila melanogaster GN=ncm PE=1 SV=3	4	0	4	0	0.023	0	3	0	3	0	0.019	0	4	0	5	0	0.028	0
Q9VSA4	Tonsoku-like protein OS=Drosophila melanogaster GN=CG7457 PE=1 SV=1	4	0	4	0	0.069	0	6	0	7	0	0.062	0	0	0	0	0	0	0
Q9VX88	CG8949 OS=Drosophila melanogaster GN=CG8949 PE=2 SV=2	4	0	6	0	0.07	0	2	0	5	0	0.04	0	0	0	0	0	0	0
Q8MSB1	CG31357 OS=Drosophila melanogaster GN=CG13638 PE=1 SV=1	4	0	4	0	0.109	0	5	0	7	0	0.094	0	0	0	0	0	0	0
Q7KMI3	BcDNA.LD23371 OS=Drosophila melanogaster GN=BcDNA.LD23371 PE=1 SV=1	4	0	7	0	0.064	0	0	0	0	0	0	0	0	0	0	0	0	0
Q9VKC7	CG6766 OS=Drosophila melanogaster GN=CG6766-RA PE=1 SV=1	4	0	5	0	0.213	0	2	0	2	0	0.036	0	0	0	0	0	0	0
P40797	Protein peanut OS=Drosophila melanogaster GN=pnut PE=1 SV=2	4	0	4	0	0.059	0	3	0	4	0	0.098	0	0	0	0	0	0	0
Q24185	Protein hook OS=Drosophila melanogaster GN=hk PE=1 SV=2	4	0	4	0	0.121	0	2	0	3	0	0.043	0	2	0	4	0	0.038	0
Q9NFU0	Fragile X mental retardation syndrome-related protein 1 OS=Drosophila melanogaster GN=Fmr1 PE=1 SV=1	4	0	6	0	0.105	0	2	0	4	0	0.029	0	0	0	0	0	0	0
Q9VU02	Probable small nuclear ribonucleoprotein Sm D1 OS=Drosophila melanogaster GN=SmD1 PE=1 SV=1	4	0	10	0	0.419	0	0	0	0	0	0	0	0	0	0	0	0	0
Q9NFU0-3	Isoform E of Fragile X mental retardation syndrome-related protein 1 OS=Drosophila melanogaster GN=Fmr1	4	0	6	0	0.112	0	2	0	4	0	0.031	0	0	0	0	0	0	0
Q9NFU0-2	Isoform C of Fragile X mental retardation syndrome-related protein 1 OS=Drosophila melanogaster GN=Fmr1	4	0	6	0	0.106	0	2	0	4	0	0.029	0	0	0	0	0	0	0
B3LF78	Fmr1, isoform F OS=Drosophila melanogaster GN=Fmr1 PE=2 SV=1	4	0	6	0	0.111	0	2	0	4	0	0.031	0	0	0	0	0	0	0
Q8IPB7	CG6206, isoform B OS=Drosophila melanogaster GN=CG6206 PE=1 SV=1	4	0	4	0	0.046	0	0	0	0	0	0	0	3	0	6	0	0.023	0
Q9XZ53	Oligosaccharyl transferase 3 OS=Drosophila melanogaster GN=OstStt3 PE=1 SV=1	4	0	4	0	0.074	0	0	0	0	0	0	0	0	0	0	0	0	0
Q9VK18	CG16812 OS=Drosophila melanogaster GN=CG16812 PE=1 SV=1	4	0	4	0	0.092	0	3	0	5	0	0.075	0	0	0	0	0	0	0
Q9VB23	BcDNA.LD34343 OS=Drosophila melanogaster GN=wdb PE=1 SV=2	4	0	4	0	0.092	0	4	0	5	0	0.074	0	0	0	0	0	0	0
Q7K0E3	Mps one binder kinase activator-like 4 OS=Drosophila melanogaster GN=Mob4 PE=1 SV=1	4	0	6	0	0.202	0	3	0	3	0	0.139	0	0	0	0	0	0	0
Q9VMX2	LD03394p OS=Drosophila melanogaster GN=l(2)05714 PE=1 SV=3	4	0	6	0	0.188	0	0	0	0	0	0	0	2	0	2	0	0.069	0
Q9VZP5	eIF5B OS=Drosophila melanogaster GN=eIF5B PE=2 SV=2	4	0	5	0	0.045	0	0	0	0	0	0	0	2	0	3	0	0.019	0
B7Z0A9	Sosondowah, isoform H OS=Drosophila melanogaster GN=sowah PE=4 SV=2	4	0	5	0	0.08	0	3	0	3	0	0.053	0	0	0	0	0	0	0
B7Z0B0	Sosondowah, isoform G OS=Drosophila melanogaster GN=sowah PE=4 SV=2	4	0	5	0	0.054	0	3	0	3	0	0.036	0	0	0	0	0	0	0
Q8IPA6	CG33695, isoform D OS=Drosophila melanogaster GN=CG32955 PE=2 SV=1	4	0	4	0	0.201	0	3	0	4	0	0.128	0	0	0	0	0	0	0
Q8IPA7	CG33695, isoform C OS=Drosophila melanogaster GN=CG32955 PE=2 SV=1	4	0	4	0	0.202	0	3	0	4	0	0.129	0	0	0	0	0	0	0
Q8IPL4	Lethal (2) 05714, isoform B OS=Drosophila melanogaster GN=l(2)05714 PE=1 SV=1	4	0	6	0	0.181	0	0	0	0	0	0	0	2	0	2	0	0.066	0
Q5U0X8	CG12325 OS=Drosophila melanogaster GN=CG12325 PE=1 SV=1	4	0	8	0	0.054	0	0	0	0	0	0	0	0	0	0	0	0	0
P40320	S-adenosylmethionine synthase OS=Drosophila melanogaster GN=Sam-S PE=2 SV=2	4	0	5	0	0.191	0	3	0	3	0	0.123	0	0	0	0	0	0	0
Q7K1Q7	CG1381 OS=Drosophila melanogaster GN=RpLP0-like PE=2 SV=1	4	0	5	0	0.168	0	3	0	3	0	0.07	0	0	0	0	0	0	0
Q7JRJ9	Inner centromere protein OS=Drosophila melanogaster GN=Incenp PE=1 SV=1	4	0	5	0	0.083	0	2	0	3	0	0.044	0	0	0	0	0	0	0
Q7JRC9	CG30496 OS=Drosophila melanogaster GN=CG30493;CG30496;l(2)08492 PE=2 SV=1	4	0	5	0	0.131	0	2	0	3	0	0.033	0	0	0	0	0	0	0
Q960W9	LD31582p OS=Drosophila melanogaster GN=sowah PE=1 SV=1	4	0	5	0	0.066	0	3	0	3	0	0.044	0	0	0	0	0	0	0
Q9VSH4	Cleavage and polyadenylation specificity factor subunit CG7185 OS=Drosophila melanogaster GN=CG7185 PE=1 SV=2	4	0	5	0	0.13	0	0	0	0	0	0	0	2	0	2	0	0.043	0
Q7KM15	Beta NAC homolog OS=Drosophila melanogaster GN=bic PE=1 SV=1	4	0	7	0	0.408	0	0	0	0	0	0	0	0	0	0	0	0	0
Q9VZE6	Ribosome biogenesis protein BRX1 homolog OS=Drosophila melanogaster GN=CG11583 PE=2 SV=2	4	0	6	0	0.142	0	0	0	0	0	0	0	0	0	0	0	0	0
Q9VI18	CG1024 OS=Drosophila melanogaster GN=CG1024 PE=1 SV=4	4	0	6	0	0.041	0	0	0	0	0	0	0	0	0	0	0	0	0
Q86LC7	Deformed epidermal autoregulatory factor-1, isoform B OS=Drosophila melanogaster GN=Deaf1 PE=2 SV=1	4	0	4	0	0.103	0	2	0	2	0	0.031	0	0	0	0	0	0	0
Q9I7H8	CG18766, isoform A OS=Drosophila melanogaster GN=CG18766 PE=1 SV=2	4	0	4	0	0.097	0	2	0	2	0	0.117	0	0	0	0	0	0	0
Q9VAF3	CG7824, isoform A OS=Drosophila melanogaster GN=CG7824 PE=1 SV=1	4	0	6	0	0.156	0	0	0	0	0	0	0	0	0	0	0	0	0
Q27896	TBP-related factor OS=Drosophila melanogaster GN=Trf PE=2 SV=1	4	0	6	0	0.129	0	0	0	0	0	0	0	0	0	0	0	0	0
Q95RU8	G9a OS=Drosophila melanogaster GN=G9a PE=1 SV=1	4	0	6	0	0.03	0	0	0	0	0	0	0	0	0	0	0	0	0
Q24180	Deformed epidermal autoregulatory factor 1 OS=Drosophila melanogaster GN=Deaf1 PE=1 SV=1	4	0	4	0	0.102	0	2	0	2	0	0.031	0	0	0	0	0	0	0
Q9VS25	Cornetto, isoform B OS=Drosophila melanogaster GN=corn PE=1 SV=2	4	0	5	0	0.059	0	0	0	0	0	0	0	0	0	0	0	0	0
Q8T051	CG31365 OS=Drosophila melanogaster GN=CG31365 PE=1 SV=1	4	0	5	0	0.083	0	0	0	0	0	0	0	0	0	0	0	0	0
Q8IQ73	Cornetto, isoform C OS=Drosophila melanogaster GN=corn PE=2 SV=2	4	0	5	0	0.051	0	0	0	0	0	0	0	0	0	0	0	0	0
Q9W179	Sterile20-like kinase, isoform B OS=Drosophila melanogaster GN=slik PE=1 SV=2	4	0	4	0	0.032	0	0	0	0	0	0	0	0	0	0	0	0	0
Q2PDZ3	CG6664, isoform D OS=Drosophila melanogaster GN=CG6664 PE=2 SV=1	4	0	4	0	0.067	0	0	0	0	0	0	0	0	0	0	0	0	0
Q9W3U9	CG14434 OS=Drosophila melanogaster GN=CG14434 PE=2 SV=1	4	0	4	0	0.257	0	0	0	0	0	0	0	0	0	0	0	0	0
Q9W4M8	Dim gamma-tubulin 4 OS=Drosophila melanogaster GN=dgt4 PE=1 SV=1	4	0	4	0	0.149	0	0	0	0	0	0	0	0	0	0	0	0	0
P15007-2	Isoform A of Enolase OS=Drosophila melanogaster GN=Eno	4	0	4	0	0.157	0	0	0	0	0	0	0	0	0	0	0	0	0
Q9VVI1	CG7564 OS=Drosophila melanogaster GN=CG7564 PE=1 SV=1	4	0	4	0	0.11	0	0	0	0	0	0	0	0	0	0	0	0	0
Q9VVC8	CG6664, isoform A OS=Drosophila melanogaster GN=CG6664 PE=1 SV=1	4	0	4	0	0.071	0	0	0	0	0	0	0	0	0	0	0	0	0
P39769	Polyhomeotic-proximal chromatin protein OS=Drosophila melanogaster GN=ph-p PE=1 SV=2	4	0	4	0	0.05	0	0	0	0	0	0	0	0	0	0	0	0	0
Q9VZU3	FI07618p OS=Drosophila melanogaster GN=pfk PE=1 SV=2	4	0	4	0	0.116	0	0	0	0	0	0	0	0	0	0	0	0	0
P15007	Enolase OS=Drosophila melanogaster GN=Eno PE=1 SV=2	4	0	4	0	0.136	0	0	0	0	0	0	0	0	0	0	0	0	0
B7YZQ1	Sterile20-like kinase, isoform F OS=Drosophila melanogaster GN=slik PE=4 SV=1	4	0	4	0	0.034	0	0	0	0	0	0	0	0	0	0	0	0	0
Q8MLP1	Sterile20-like kinase, isoform A OS=Drosophila melanogaster GN=slik PE=2 SV=1	4	0	4	0	0.042	0	0	0	0	0	0	0	0	0	0	0	0	0
E1JHR5	Enolase OS=Drosophila melanogaster GN=Eno PE=3 SV=1	4	0	4	0	0.157	0	0	0	0	0	0	0	0	0	0	0	0	0
Q59E61	Sterile20-like kinase, isoform E OS=Drosophila melanogaster GN=slik PE=4 SV=1	4	0	4	0	0.041	0	0	0	0	0	0	0	0	0	0	0	0	0
Q9VGZ8	Slender lobes-like protein OS=Drosophila melanogaster GN=CG12592 PE=1 SV=3	4	0	4	0	0.062	0	0	0	0	0	0	0	0	0	0	0	0	0
Q9VF83	CG31301 OS=Drosophila melanogaster GN=CG12258 PE=2 SV=2	4	0	4	0	0.121	0	0	0	0	0	0	0	0	0	0	0	0	0
P54399	Protein disulfide-isomerase OS=Drosophila melanogaster GN=Pdi PE=2 SV=1	4	0	4	0	0.159	0	0	0	0	0	0	0	0	0	0	0	0	0
Q86BP7	Piefke, isoform B OS=Drosophila melanogaster GN=pfk PE=2 SV=1	4	0	4	0	0.117	0	0	0	0	0	0	0	0	0	0	0	0	0
Q9VQQ9	Exocyst complex component 2 OS=Drosophila melanogaster GN=sec5 PE=1 SV=1	4	0	5	0	0.077	0	21	2	35	2	0.226	0.015	8	0	15	0	0.087	0
Q9VW22	Lethal (3) 76BDm OS=Drosophila melanogaster GN=l(3)76BDm PE=1 SV=2	4	0	5	0	0.067	0	38	2	54	3	0.249	0.011	7	0	13	0	0.062	0
O02193	Males-absent on the first protein OS=Drosophila melanogaster GN=mof PE=1 SV=1	4	0	4	0	0.059	0	13	2	21	2	0.184	0.016	8	0	16	0	0.122	0
Q9W261	RNA polymerase-associated protein Rtf1 OS=Drosophila melanogaster GN=Rtf1 PE=1 SV=1	4	0	6	0	0.101	0	15	2	21	2	0.159	0.026	6	0	12	0	0.12	0
Q9VCN6	Cdc16 OS=Drosophila melanogaster GN=cdc16 PE=2 SV=1	4	0	5	0	0.11	0	18	2	28	2	0.22	0.028	4	0	4	0	0.067	0
Q9VTV1	THO complex subunit 6 OS=Drosophila melanogaster GN=thoc6 PE=1 SV=1	4	0	5	0	0.171	0	7	2	9	2	0.174	0.049	5	0	8	0	0.183	0
Q9VND8	GTP-binding protein Rheb homolog OS=Drosophila melanogaster GN=Rheb PE=2 SV=1	4	0	7	0	0.324	0	10	2	17	2	0.385	0.066	5	0	9	0	0.181	0
Q9VB52	LD05287p OS=Drosophila melanogaster GN=l(3)mbt PE=1 SV=1	4	0	10	0	0.026	0	8	2	14	3	0.073	0.007	6	0	13	0	0.041	0
Q9VID9	CG8677 OS=Drosophila melanogaster GN=CG8677 PE=2 SV=2	4	0	4	0	0.02	0	7	3	7	3	0.024	0.007	4	0	4	0	0.017	0
P45975	Histone-lysine N-methyltransferase Su(var)3-9 OS=Drosophila melanogaster GN=Su(var)3-9 PE=1 SV=2	4	0	11	0	0.046	0	7	0	13	0	0.096	0	11	3	14	6	0.08	0.046
Q7KW02	Enhanced adult sensory threshold OS=Drosophila melanogaster GN=east PE=2 SV=1	4	0	5	0	0.025	0	9	2	15	3	0.043	0.018	8	2	16	2	0.045	0.013
Q9VM63	Gas41 OS=Drosophila melanogaster GN=Gas41 PE=1 SV=2	4	0	4	0	0.141	0	7	2	8	3	0.229	0.04	4	0	12	0	0.115	0
O18404	3-hydroxyacyl-CoA dehydrogenase type-2 OS=Drosophila melanogaster GN=scu PE=1 SV=1	4	2	6	4	0.302	0.11	8	0	12	0	0.341	0	5	0	7	0	0.227	0
Q9W5R5	CG17494, isoform A OS=Drosophila melanogaster GN=CG17494 PE=1 SV=2	4	0	4	0	0.058	0	8	3	8	3	0.096	0.023	3	0	5	0	0.036	0
Q0E8L9	CG17494, isoform B (Fragment) OS=Drosophila melanogaster GN=CG17494-RB PE=1 SV=1	4	0	4	0	0.056	0	8	3	8	3	0.093	0.023	3	0	5	0	0.035	0
Q7PL71	CG17494, isoform C OS=Drosophila melanogaster GN=CG17494 PE=4 SV=1	4	0	4	0	0.063	0	8	3	8	3	0.104	0.025	3	0	5	0	0.039	0
P80455	40S ribosomal protein S12 OS=Drosophila melanogaster GN=RpS12 PE=2 SV=2	4	0	6	0	0.281	0	17	2	20	10	0.446	0.094	8	0	19	0	0.475	0
Q24179-3	Isoform E of Protein sly1 homolog OS=Drosophila melanogaster GN=Slh	4	0	4	0	0.096	0	4	2	5	2	0.067	0.021	2	0	2	0	0.046	0
Q24179	Protein sly1 homolog OS=Drosophila melanogaster GN=Slh PE=2 SV=3	4	0	4	0	0.096	0	4	2	5	2	0.067	0.021	2	0	2	0	0.046	0
Q8INB9-2	Isoform A of RAC serine/threonine-protein kinase OS=Drosophila melanogaster GN=Akt1	4	0	4	0	0.085	0	4	2	7	3	0.098	0.019	3	0	4	0	0.045	0
Q8INB9	RAC serine/threonine-protein kinase OS=Drosophila melanogaster GN=Akt1 PE=1 SV=3	4	0	4	0	0.074	0	4	2	7	3	0.085	0.016	3	0	4	0	0.039	0
P20240	Otefin OS=Drosophila melanogaster GN=Ote PE=1 SV=2	4	0	6	0	0.219	0	10	0	14	0	0.304	0	5	2	7	5	0.127	0.057
Q9VFQ9	Dipeptidase B, isoform A OS=Drosophila melanogaster GN=Dip-B PE=1 SV=2	4	0	4	0	0.102	0	4	2	5	4	0.093	0.033	3	0	3	0	0.091	0
Q9Y0I1	NuA4 complex subunit EAF3 homolog OS=Drosophila melanogaster GN=MRG15 PE=1 SV=1	4	0	6	0	0.144	0	7	3	10	5	0.217	0.045	5	3	19	5	0.193	0.094
P02283	Histone H2B OS=Drosophila melanogaster GN=His2B PE=1 SV=2	4	4	20	4	0.285	0.236	5	4	8	7	0.317	0.13	6	0	9	0	0.415	0
Q8SX60	CG30193, isoform D OS=Drosophila melanogaster GN=CG30193 PE=2 SV=1	4	0	4	0	0.09	0	2	2	2	2	0.03	0.03	0	0	0	0	0	0
Q7JRH2	CG30193, isoform A OS=Drosophila melanogaster GN=CG30190;CG30193 PE=1 SV=1	4	0	4	0	0.135	0	2	2	2	2	0.045	0.045	0	0	0	0	0	0
A1Z9E2-2	Isoform 2 of Protein lin-54 homolog OS=Drosophila melanogaster GN=mip120	4	0	4	0	0.107	0	18	0	23	0	0.366	0	10	7	17	13	0.245	0.175
E1JIM1	CG4699, isoform J OS=Drosophila melanogaster GN=wah PE=4 SV=1	4	0	4	0	0.075	0	5	4	6	6	0.093	0.05	2	0	2	0	0.03	0
Q9VV74	LD23602p OS=Drosophila melanogaster GN=Smn PE=1 SV=1	4	0	5	0	0.173	0	3	0	5	0	0.142	0	2	2	4	6	0.093	0.088
P22058	Chromosomal protein D1 OS=Drosophila melanogaster GN=D1 PE=1 SV=3	4	2	5	4	0.11	0.073	2	0	2	0	0.085	0	0	0	0	0	0	0
A4V2K7	D1 chromosomal protein, isoform C OS=Drosophila melanogaster GN=D1 PE=4 SV=1	4	2	5	4	0.11	0.073	2	0	2	0	0.085	0	0	0	0	0	0	0
Q9W039	CG9018, isoform A OS=Drosophila melanogaster GN=CG9018 PE=2 SV=1	4	0	4	0	0.12	0	2	2	2	4	0.053	0.043	0	0	0	0	0	0
Q8SX50	CG9018, isoform B OS=Drosophila melanogaster GN=CG9018 PE=2 SV=1	4	0	4	0	0.132	0	2	2	2	4	0.059	0.047	0	0	0	0	0	0
E1JIM0	CG4699, isoform E OS=Drosophila melanogaster GN=wah PE=4 SV=1	4	0	4	0	0.045	0	7	4	9	6	0.076	0.03	2	2	2	7	0.018	0.019
Q0KI68	CG4699, isoform F OS=Drosophila melanogaster GN=wah PE=1 SV=2	4	0	4	0	0.045	0	7	4	9	6	0.076	0.03	2	2	2	7	0.018	0.019
A4V2Z1	CG4699, isoform D OS=Drosophila melanogaster GN=wah PE=4 SV=1	4	0	4	0	0.045	0	7	4	9	6	0.076	0.03	2	2	2	7	0.018	0.019
P55828	40S ribosomal protein S20 OS=Drosophila melanogaster GN=RpS20 PE=1 SV=1	4	0	9	0	0.1	0	10	2	27	51	0.375	0.275	7	0	20	0	0.158	0
Q94513	Boundary element associated factor OS=Drosophila melanogaster GN=BEAF-32 PE=1 SV=1	4	0	5	0	0.202	0	5	3	6	3	0.099	0.117	0	3	0	7	0	0.124
Q9VX34	CG5800 OS=Drosophila melanogaster GN=CG5800 PE=1 SV=2	4	0	5	0	0.061	0	5	4	5	10	0.082	0.05	0	2	0	6	0	0.015
O76927	40S ribosomal protein S21 OS=Drosophila melanogaster GN=oho23B PE=1 SV=1	4	0	6	0	0.458	0	4	8	5	14	0.241	0.277	7	8	15	50	0.614	0.627
O76927-2	Isoform E of 40S ribosomal protein S21 OS=Drosophila melanogaster GN=oho23B	4	0	6	0	0.469	0	4	8	5	14	0.247	0.284	7	8	15	50	0.63	0.642
Q9VHG1	RE66051p OS=Drosophila melanogaster GN=Vps16A PE=2 SV=1	3	0	4	0	0.042	0	19	0	34	0	0.191	0	13	0	21	0	0.174	0
Q7KS15	Ubiquitin carboxyl-terminal hydrolase OS=Drosophila melanogaster GN=CG5794 PE=1 SV=1	3	0	3	0	0.027	0	19	0	25	0	0.085	0	8	0	12	0	0.033	0
Q95TN1	UPF0533 protein CG4953 OS=Drosophila melanogaster GN=CG4953 PE=2 SV=1	3	0	3	0	0.132	0	13	0	26	0	0.269	0	5	0	13	0	0.089	0
Q59E68	Lethal (1) G0232, isoform F OS=Drosophila melanogaster GN=l(1)G0232 PE=4 SV=1	3	0	4	0	0.094	0	10	0	13	0	0.196	0	5	0	9	0	0.092	0
Q9VDE6	Exocyst complex component 6 OS=Drosophila melanogaster GN=sec15 PE=1 SV=1	3	0	3	0	0.082	0	12	0	18	0	0.142	0	10	0	18	0	0.097	0
Q9W517	Protein wings apart-like OS=Drosophila melanogaster GN=wapl PE=1 SV=1	3	0	4	0	0.046	0	7	0	10	0	0.045	0	6	0	16	0	0.044	0
Q9W517-2	Isoform B of Protein wings apart-like OS=Drosophila melanogaster GN=wapl	3	0	4	0	0.073	0	7	0	10	0	0.072	0	6	0	16	0	0.07	0
O44434	QKR58E-3 OS=Drosophila melanogaster GN=qkr58E-3 PE=2 SV=1	3	0	3	0	0.136	0	8	0	13	0	0.158	0	5	0	11	0	0.126	0
Q9VE34-2	Isoform B of Ectopic P granules protein 5 homolog OS=Drosophila melanogaster GN=CG14299	3	0	3	0	0.079	0	13	0	17	0	0.118	0	3	0	4	0	0.037	0
P56175	Probable RNA 3'-terminal phosphate cyclase-like protein OS=Drosophila melanogaster GN=Rtc1 PE=2 SV=3	3	0	3	0	0.109	0	5	0	5	0	0.161	0	3	0	20	0	0.107	0
Q8IRM6	Lethal (1) G0232, isoform D OS=Drosophila melanogaster GN=l(1)G0232 PE=2 SV=1	3	0	4	0	0.112	0	7	0	10	0	0.191	0	4	0	8	0	0.088	0
E1JHY7	Pop2, isoform D OS=Drosophila melanogaster GN=Pop2 PE=4 SV=1	3	0	4	0	0.12	0	9	0	18	0	0.249	0	7	0	12	0	0.157	0
Q9VH01	BIR-containing ubiquitin-conjugating enzyme OS=Drosophila melanogaster GN=Bruce PE=1 SV=3	3	0	3	0	0.008	0	13	0	17	0	0.031	0	6	0	9	0	0.018	0
Q9VW97	Possible lysine-specific histone demethylase 1 OS=Drosophila melanogaster GN=Su(var)3-3 PE=1 SV=1	3	0	5	0	0.088	0	15	0	21	0	0.174	0	3	0	6	0	0.07	0
B7Z0G7	Suppressor of variegation 3-3, isoform B OS=Drosophila melanogaster GN=Su(var)3-3 PE=4 SV=1	3	0	5	0	0.088	0	15	0	21	0	0.174	0	3	0	6	0	0.07	0
Q9VGJ9	Heme oxygenase OS=Drosophila melanogaster GN=Ho PE=2 SV=1	3	0	6	0	0.111	0	5	0	6	0	0.118	0	4	0	12	0	0.098	0
Q9VT33	Ribose-phosphate pyrophosphokinase OS=Drosophila melanogaster GN=CG6767 PE=2 SV=3	3	0	3	0	0.088	0	8	0	12	0	0.229	0	3	0	6	0	0.126	0
E1JHA1	Kruppel homolog 2, isoform B OS=Drosophila melanogaster GN=Kr-h2 PE=4 SV=1	3	0	5	0	0.094	0	5	0	6	0	0.159	0	6	0	15	0	0.156	0
Q9VHX2	CG3223 OS=Drosophila melanogaster GN=CG3223 PE=2 SV=1	3	0	6	0	0.089	0	8	0	11	0	0.275	0	5	0	7	0	0.101	0
Q9VH81	GH12714p OS=Drosophila melanogaster GN=PpD3 PE=2 SV=1	3	0	4	0	0.09	0	10	0	14	0	0.198	0	4	0	6	0	0.085	0
Q9V447	Protein Kr-h2 OS=Drosophila melanogaster GN=Kr-h2 PE=1 SV=1	3	0	5	0	0.094	0	5	0	6	0	0.159	0	6	0	15	0	0.156	0
Q7K4B4	Dim gamma-tubulin 5 OS=Drosophila melanogaster GN=dgt5 PE=2 SV=1	3	0	3	0	0.058	0	8	0	13	0	0.158	0	3	0	8	0	0.051	0
Q9VNS0	Protein maelstrom OS=Drosophila melanogaster GN=mael PE=1 SV=1	3	0	3	0	0.059	0	9	0	14	0	0.248	0	3	0	4	0	0.096	0
Q9VFX6	CG8449 OS=Drosophila melanogaster GN=CG8449 PE=1 SV=1	3	0	3	0	0.069	0	9	0	11	0	0.133	0	3	0	5	0	0.047	0
Q9W3G1	CG10555 OS=Drosophila melanogaster GN=CG10555 PE=2 SV=1	3	0	4	0	0.048	0	4	0	5	0	0.082	0	5	0	12	0	0.048	0
Q9VZE4	CG1316 OS=Drosophila melanogaster GN=CG1316 PE=1 SV=2	3	0	4	0	0.07	0	7	0	7	0	0.147	0	4	0	7	0	0.115	0
Q9VSM8	CG5978 OS=Drosophila melanogaster GN=GAPsec PE=2 SV=1	3	0	5	0	0.129	0	14	0	15	0	0.258	0	0	0	0	0	0	0
Q9VRE0	CG1518 OS=Drosophila melanogaster GN=CG1518 PE=2 SV=1	3	0	3	0	0.041	0	7	0	9	0	0.093	0	5	0	12	0	0.053	0
Q9I7F7	Tyrosine-protein kinase PR2 OS=Drosophila melanogaster GN=PR2 PE=1 SV=3	3	0	5	0	0.032	0	10	0	13	0	0.074	0	2	0	3	0	0.016	0
Q9VN42	Dorsal interacting protein 2 OS=Drosophila melanogaster GN=Dip2 PE=2 SV=2	3	0	5	0	0.15	0	4	0	4	0	0.204	0	6	0	9	0	0.204	0
Q9W1Y8	CG13531 OS=Drosophila melanogaster GN=CG13531 PE=2 SV=1	3	0	5	0	0.042	0	12	0	13	0	0.069	0	2	0	4	0	0.009	0
Q8I8V0	Transcriptional adapter 2B OS=Drosophila melanogaster GN=Ada2b PE=1 SV=1	3	0	4	0	0.059	0	6	0	9	0	0.09	0	5	0	9	0	0.081	0
Q9VQL9	Serine/threonine-protein phosphatase OS=Drosophila melanogaster GN=PpD6 PE=2 SV=1	3	0	5	0	0.045	0	4	0	4	0	0.095	0	4	0	9	0	0.065	0
Q9VRV7	Pre-mRNA branch site p14-like protein OS=Drosophila melanogaster GN=CG13298 PE=1 SV=1	3	0	6	0	0.231	0	3	0	3	0	0.215	0	2	0	10	0	0.116	0
Q9VSS1	Pixie, isoform A OS=Drosophila melanogaster GN=pix PE=1 SV=1	3	0	3	0	0.09	0	10	0	14	0	0.177	0	0	0	0	0	0	0
Q9I7I0	G2/mitotic-specific cyclin-B3 OS=Drosophila melanogaster GN=CycB3 PE=1 SV=1	3	0	3	0	0.092	0	7	0	9	0	0.115	0	3	0	6	0	0.064	0
Q9VC10	CG31120, isoform B OS=Drosophila melanogaster GN=CG13644 PE=1 SV=2	3	0	3	0	0.08	0	7	0	7	0	0.127	0	3	0	6	0	0.073	0
O96838	Putative 1-phosphatidylinositol-3-phosphate 5-kinase OS=Drosophila melanogaster GN=fab1 PE=1 SV=2	3	0	4	0	0.03	0	7	0	8	0	0.045	0	2	0	6	0	0.012	0
A1ZBF1	CG18190 OS=Drosophila melanogaster GN=CG18190 PE=4 SV=2	3	0	3	0	0.206	0	7	0	12	0	0.145	0	2	0	3	0	0.089	0
Q9VPQ2	CG4164 OS=Drosophila melanogaster GN=CG4164 PE=1 SV=1	3	0	3	0	0.102	0	3	0	5	0	0.124	0	3	0	5	0	0.093	0
Q9VS98	CG7492 OS=Drosophila melanogaster GN=CG7492 PE=1 SV=1	3	0	3	0	0.07	0	5	0	7	0	0.087	0	3	0	7	0	0.105	0
Q5LJN2	Serine/threonine-protein phosphatase OS=Drosophila melanogaster GN=Pp1-Y2 PE=3 SV=2	3	0	5	0	0.052	0	3	0	3	0	0.076	0	4	0	9	0	0.076	0
O18645	EG:132E8.2 protein OS=Drosophila melanogaster GN=SNF1A PE=1 SV=1	3	0	3	0	0.053	0	8	0	12	0	0.151	0	3	0	7	0	0.082	0
Q9W424	RE50839p OS=Drosophila melanogaster GN=Spx PE=1 SV=1	3	0	12	0	0.144	0	3	0	4	0	0.086	0	2	0	3	0	0.043	0
Q9XZT1	Mediator of RNA polymerase II transcription subunit 18 OS=Drosophila melanogaster GN=MED18 PE=1 SV=1	3	0	4	0	0.161	0	4	0	8	0	0.161	0	0	0	0	0	0	0
Q8T4E1	Putative GPI-anchor transamidase OS=Drosophila melanogaster GN=CG4406 PE=2 SV=1	3	0	3	0	0.124	0	7	0	12	0	0.228	0	0	0	0	0	0	0
P12370	cAMP-dependent protein kinase catalytic subunit OS=Drosophila melanogaster GN=Pka-C1 PE=1 SV=3	3	0	4	0	0.102	0	4	0	5	0	0.093	0	4	0	5	0	0.099	0
Q9V3N6	GH02822p OS=Drosophila melanogaster GN=TM9SF4 PE=1 SV=1	3	0	3	0	0.078	0	3	0	3	0	0.052	0	3	0	4	0	0.052	0
Q9VMN5	60 kDa heat shock protein homolog 2, mitochondrial OS=Drosophila melanogaster GN=Hsp60C PE=2 SV=2	3	0	3	0	0.052	0	5	0	8	0	0.073	0	3	0	5	0	0.059	0
Q05652	Serine/threonine-protein kinase pelle OS=Drosophila melanogaster GN=pll PE=1 SV=1	3	0	3	0	0.128	0	8	0	12	0	0.17	0	2	0	4	0	0.038	0
B7Z073	SOSS complex subunit C homolog OS=Drosophila melanogaster GN=CG42374 PE=3 SV=1	3	0	3	0	0.318	0	10	0	16	0	0.791	0	0	0	0	0	0	0
E1JGV3	G protein salpha 60A, isoform D OS=Drosophila melanogaster GN=G-salpha60A PE=4 SV=1	3	0	3	0	0.052	0	7	0	8	0	0.161	0	4	0	8	0	0.062	0
Q8IQP1	RE70427p OS=Drosophila melanogaster GN=zetaCOP PE=2 SV=1	3	0	6	0	0.13	0	3	0	4	0	0.083	0	2	0	6	0	0.065	0
P20354	Guanine nucleotide-binding protein G(s) subunit alpha OS=Drosophila melanogaster GN=G-salpha60A PE=2 SV=1	3	0	3	0	0.052	0	7	0	8	0	0.161	0	4	0	8	0	0.062	0
Q9NHV9-2	Isoform B of Protein vav OS=Drosophila melanogaster GN=vav	3	0	4	0	0.033	0	6	0	9	0	0.078	0	5	0	6	0	0.069	0
P20354-2	Isoform A of Guanine nucleotide-binding protein G(s) subunit alpha OS=Drosophila melanogaster GN=G-salpha60A	3	0	3	0	0.052	0	7	0	8	0	0.162	0	4	0	8	0	0.063	0
Q9VRG8	CG1486, isoform A OS=Drosophila melanogaster GN=CG1486 PE=1 SV=1	3	0	3	0	0.09	0	5	0	8	0	0.093	0	0	0	0	0	0	0
B7YZV6	Scm-related gene containing four mbt domains, isoform C OS=Drosophila melanogaster GN=Sfmbt PE=4 SV=1	3	0	6	0	0.068	0	5	0	8	0	0.055	0	3	0	4	0	0.046	0
Q8MZ22	CG32243 OS=Drosophila melanogaster GN=CG32243 PE=2 SV=1	3	0	3	0	0.14	0	6	0	12	0	0.167	0	0	0	0	0	0	0
Q9VK33	Polycomb protein Sfmbt OS=Drosophila melanogaster GN=Sfmbt PE=1 SV=2	3	0	6	0	0.069	0	5	0	8	0	0.056	0	3	0	4	0	0.047	0
Q05856	Small nuclear ribonucleoprotein-associated protein B OS=Drosophila melanogaster GN=SmB PE=1 SV=1	3	0	8	0	0.181	0	3	0	5	0	0.116	0	0	0	0	0	0	0
Q9VBP9-2	Isoform B of Nuclear protein localization protein 4 homolog OS=Drosophila melanogaster GN=CG4673	3	0	3	0	0.058	0	2	0	2	0	0.034	0	3	0	12	0	0.048	0
E1JIX5	CG4673, isoform D OS=Drosophila melanogaster GN=CG4673 PE=4 SV=1	3	0	3	0	0.058	0	2	0	2	0	0.034	0	3	0	12	0	0.048	0
Q9VHI4	Probable splicing factor 3B subunit 5 OS=Drosophila melanogaster GN=CG11985 PE=1 SV=1	3	0	4	0	0.341	0	2	0	3	0	0.2	0	3	0	10	0	0.235	0
Q9VK47	AT09773p OS=Drosophila melanogaster GN=Vha68-3 PE=1 SV=1	3	0	3	0	0.052	0	4	0	4	0	0.055	0	2	0	3	0	0.03	0
Q32KD2	Histone-lysine N-methyltransferase eggless OS=Drosophila melanogaster GN=egg PE=1 SV=1	3	0	3	0	0.026	0	6	0	6	0	0.061	0	4	0	8	0	0.044	0
Q9VBP9	Nuclear protein localization protein 4 homolog OS=Drosophila melanogaster GN=CG4673 PE=1 SV=3	3	0	3	0	0.055	0	2	0	2	0	0.032	0	3	0	12	0	0.046	0
Q9VK33-2	Isoform A of Polycomb protein Sfmbt OS=Drosophila melanogaster GN=Sfmbt	3	0	6	0	0.097	0	5	0	8	0	0.078	0	2	0	3	0	0.043	0
A1ZBU8	CG18067 OS=Drosophila melanogaster GN=CG18067 PE=4 SV=1	3	0	9	0	0.086	0	2	0	2	0	0.086	0	4	0	6	0	0.131	0
O77434	EG:34F3.8 protein OS=Drosophila melanogaster GN=Sec22 PE=1 SV=2	3	0	3	0	0.303	0	3	0	8	0	0.194	0	0	0	0	0	0	0
Q9I7P7	CG7139, isoform B OS=Drosophila melanogaster GN=CG7139 PE=2 SV=1	3	0	4	0	0.081	0	6	0	7	0	0.078	0	3	0	5	0	0.046	0
Q9VLT7	IP17351p OS=Drosophila melanogaster GN=RpL36A PE=1 SV=2	3	0	6	0	0.087	0	5	0	6	0	0.298	0	2	0	3	0	0.144	0
P34021-2	Isoform ECR-A of Ecdysone receptor OS=Drosophila melanogaster GN=EcR	3	0	3	0	0.052	0	4	0	10	0	0.091	0	0	0	0	0	0	0
P34021-3	Isoform ECR-B2 of Ecdysone receptor OS=Drosophila melanogaster GN=EcR	3	0	3	0	0.066	0	4	0	10	0	0.115	0	0	0	0	0	0	0
Q9VT01	FI06792p OS=Drosophila melanogaster GN=pall PE=1 SV=1	3	0	3	0	0.162	0	4	0	6	0	0.143	0	2	0	3	0	0.089	0
Q9VU14	Autophagy-specific gene 1, isoform A OS=Drosophila melanogaster GN=Atg1 PE=2 SV=1	3	0	3	0	0.035	0	6	0	10	0	0.049	0	2	0	2	0	0.026	0
Q9VVX0	CG10419 OS=Drosophila melanogaster GN=Gem2 PE=1 SV=1	3	0	4	0	0.114	0	3	0	5	0	0.065	0	0	0	0	0	0	0
E1JIX6	CG4673, isoform C OS=Drosophila melanogaster GN=CG4673 PE=4 SV=1	3	0	3	0	0.065	0	0	0	0	0	0	0	3	0	12	0	0.054	0
Q8MQJ7	Autophagy-specific gene 1, isoform B OS=Drosophila melanogaster GN=Atg1 PE=1 SV=1	3	0	3	0	0.034	0	6	0	10	0	0.048	0	2	0	2	0	0.026	0
E1JGY2	Ecdysone receptor, isoform G OS=Drosophila melanogaster GN=EcR PE=3 SV=1	3	0	3	0	0.05	0	4	0	10	0	0.088	0	0	0	0	0	0	0
A4UZ51	Ecdysone receptor, isoform E OS=Drosophila melanogaster GN=EcR PE=3 SV=1	3	0	3	0	0.052	0	4	0	10	0	0.091	0	0	0	0	0	0	0
Q9VD81	DNA-directed RNA polymerase subunit OS=Drosophila melanogaster GN=RpI12 PE=1 SV=1	3	0	3	0	0.192	0	2	0	3	0	0.192	0	4	0	9	0	0.283	0
P34021	Ecdysone receptor OS=Drosophila melanogaster GN=EcR PE=1 SV=1	3	0	3	0	0.05	0	4	0	10	0	0.088	0	0	0	0	0	0	0
Q24492	Replication protein A 70 kDa DNA-binding subunit OS=Drosophila melanogaster GN=RpA-70 PE=1 SV=1	3	0	4	0	0.081	0	4	0	4	0	0.075	0	3	0	4	0	0.058	0
P40946	ADP-ribosylation factor 3 OS=Drosophila melanogaster GN=Arf51F PE=2 SV=3	3	0	3	0	0.223	0	3	0	3	0	0.16	0	0	0	0	0	0	0
Q9VEN3	Germinal centre kinase III OS=Drosophila melanogaster GN=GckIII PE=1 SV=1	3	0	4	0	0.106	0	5	0	5	0	0.128	0	0	0	0	0	0	0
P56538	Eukaryotic translation initiation factor 6 OS=Drosophila melanogaster GN=eIF6 PE=2 SV=3	3	0	8	0	0.339	0	2	0	2	0	0.102	0	0	0	0	0	0	0
Q9Y153	BcDNA.GH03377 OS=Drosophila melanogaster GN=BcDNA.GH03377 PE=1 SV=1	3	0	3	0	0.099	0	5	0	6	0	0.102	0	2	0	5	0	0.042	0
Q9VQX6	CG3702 OS=Drosophila melanogaster GN=CG3702 PE=2 SV=2	3	0	3	0	0.084	0	7	0	8	0	0.076	0	0	0	0	0	0	0
Q9VU87	Vacuolar protein-sorting-associated protein 36 OS=Drosophila melanogaster GN=Vps36 PE=2 SV=2	3	0	4	0	0.135	0	7	0	9	0	0.19	0	0	0	0	0	0	0
Q9V3Z3	LD26007p OS=Drosophila melanogaster GN=meso18E PE=1 SV=1	3	0	4	0	0.101	0	4	0	5	0	0.09	0	0	0	0	0	0	0
Q961D1	Cyclin K, isoform A OS=Drosophila melanogaster GN=CycK PE=1 SV=1	3	0	6	0	0.095	0	3	0	3	0	0.17	0	0	0	0	0	0	0
Q9Y149	Mediator of RNA polymerase II transcription subunit 15 OS=Drosophila melanogaster GN=MED15 PE=2 SV=1	3	0	3	0	0.077	0	5	0	6	0	0.107	0	3	0	4	0	0.02	0
Q9VN31	Fip1 OS=Drosophila melanogaster GN=Fip1 PE=1 SV=1	3	0	3	0	0.063	0	0	0	0	0	0	0	0	0	0	0	0	0
Q9VQN8	Fidgetin-like protein 1 OS=Drosophila melanogaster GN=CG3326 PE=2 SV=2	3	0	4	0	0.103	0	3	0	5	0	0.067	0	2	0	3	0	0.05	0
P50536-2	Isoform B of Protein male-specific lethal-3 OS=Drosophila melanogaster GN=msl-3	3	0	4	0	0.102	0	6	0	8	0	0.131	0	0	0	0	0	0	0
P50536	Protein male-specific lethal-3 OS=Drosophila melanogaster GN=msl-3 PE=1 SV=2	3	0	4	0	0.096	0	6	0	8	0	0.123	0	0	0	0	0	0	0
Q0KHX7	CG13366, isoform B OS=Drosophila melanogaster GN=CG13366 PE=4 SV=1	3	0	3	0	0.041	0	2	0	2	0	0.016	0	3	0	7	0	0.027	0
C1C560	MIP02960p OS=Drosophila melanogaster GN=RhoGAP1A PE=2 SV=1	3	0	4	0	0.056	0	4	0	4	0	0.063	0	2	0	4	0	0.037	0
Q9VK31	CG5439 OS=Drosophila melanogaster GN=CG5439 PE=2 SV=1	3	0	3	0	0.15	0	4	0	6	0	0.088	0	2	0	3	0	0.058	0
Q9VAT2	DDB1- and CUL4-associated factor 10 homolog OS=Drosophila melanogaster GN=CG1523 PE=1 SV=1	3	0	4	0	0.105	0	4	0	4	0	0.063	0	2	0	4	0	0.035	0
Q9VM57	Septin interacting protein 2, isoform A OS=Drosophila melanogaster GN=sip2 PE=1 SV=2	3	0	3	0	0.109	0	2	0	3	0	0.043	0	3	0	5	0	0.058	0
Q9XZ22	CG3679 OS=Drosophila melanogaster GN=CG3679 PE=1 SV=1	3	0	3	0	0.084	0	4	0	8	0	0.101	0	0	0	0	0	0	0
Q9VQJ6	CG9641, isoform A OS=Drosophila melanogaster GN=CG9641 PE=1 SV=1	3	0	4	0	0.093	0	2	0	2	0	0.037	0	0	0	0	0	0	0
Q9W0P5	Probable UDP-glucose 4-epimerase OS=Drosophila melanogaster GN=CG12030 PE=1 SV=1	3	0	4	0	0.103	0	3	0	4	0	0.054	0	0	0	0	0	0	0
Q9W3W6	CG14438, isoform A OS=Drosophila melanogaster GN=CG14438 PE=1 SV=2	3	0	3	0	0.01	0	4	0	4	0	0.018	0	2	0	4	0	0.007	0
[truncated: 1,897 more rows]
