# Supplementary material for: The GAGA factor regulatory network: Identification of GAGA factor associated proteins
Source: PLoS One. 2017 Mar 15;12(3):e0173602. doi: 10.1371/journal.pone.0173602 (PMC5351981; doi:10.1371/journal.pone.0173602)
Supplement: S4 File — (XLSX) [file pone.0173602.s004.xlsx]

## Sheet: Лист1
Previously identified GAF partners						Present study
						Peptide count	Peptide count	Spectral count	Spectral count	Peptide count	Peptide count	Spectral count	Spectral count	Peptide count	Peptide count	Spectral count	Spectral count
Symbol	Annotation symbol	Name	method	method(s) type	Reference	GAF IP 1	Mock 1	GAF IP 1	Mock 1	GAF IP 2	Mock 2	GAF IP 2	Mock 2	GAF IP 3	Mock 3	GAF IP 3	Mock 3
Trl/GAF	CG33261	Trithorax-like/GAGA	Y2H, anti tag western blot; molecular sieving	direct	Katsani et al EMBO J. 1999 18(3): 698–708, Bonchuk et al J Mol Biol. 2011 412(3):423-36.	144	3	1331	14	96	0	219	0	60	0	183	0
Pzg/Z4	CG7752	putzig	(anti tag coimmunoprecipitation) DPiM coAP complex	indirect iv vivo asssociation, direct not tested	guruharsha et al Cell 2011 147(3):690-703.	48	0	124	0	47	9	71	19	36	4	92	14
Lolal/ Batman	CG5738	lola like	Y2H, coIP	direct + iv vivo asssociation	Faucheux et al MCB 2003 23(4):1181-95, Mishra et al 2003 Mech Dev 120(6):681-9, Bonchuk et al J Mol Biol. 2011 412(3):423-36.	19	2	222	3	18	3	37	8	11	3	33	29
Ttk	CG1856	tramtrack	Y2H, gst-pull down, coIP	direct + iv vivo asssociation	Bardwell and Treisman, Genes Dev 1994 8(14):1664-77, Pagans et al NAR 2002 30(20):4406-13, Bonchuk et al J Mol Biol. 2011 412(3):423-36.	22	0	42	0	23	0	30	0	8	0	21	0
Mod(mdg4)	CG32491	modifier of mdg4	Y2H, GST pull-down	direct	Pai et al Mol Cell 2004 16(5):737-48, Melnikova et al PNAS 2004 101(41):14806-11, Bonchuk et al J Mol Biol. 2011 412(3):423-36.	14	0	73	0	16	9	31	17	12	0	22	0
Psq/BTB-V	CG2368	pipsqueak	gst-pull down, coIP, Y2H	direct + iv vivo asssociation	schwendemann and Lehmann PNAS 2002 99(20):12883-8, Bonchuk et al J Mol Biol. 2011 412(3):423-36, guruharsha et al Cell 2011 147(3):690-703.	12	0	14	0	4	0	4	0	3	0	3	0
Act5C	CG4027	Actin 5C	FLAG-GAGA complex 50 mM NaCl - mass spectrometric analyses	indirect iv vivo asssociation, direct not tested	Nakayama et al 2012 Development 139(24):4582-90.	23	4	80	4	83	25	535	43	56	16	366	90
Bap55	CG6546	Brahma associated protein 55kD	FLAG-GAGA complex 50 mM NaCl - mass spectrometric analyses	indirect iv vivo asssociation, direct not tested	Nakayama et al 2012 Development 139(24):4582-90.	30	2	58	6	52	7	144	8	21	4	68	11
Bap60	CG4303	Brahma associated protein 60kD	FLAG-GAGA complex 50 mM NaCl - mass spectrometric analyses	indirect iv vivo asssociation, direct not tested	Nakayama et al 2012 Development 139(24):4582-90.	23	5	37	6	47	3	69	3	26	6	66	12
E(bx)/ NURF301	CG8274	Enhancer of bithorax	FLAG-GAGA complex 50 mM NaCl - mass spectrometric analyses, gst-pull down	direct + iv vivo asssociation	Nakayama et al 2012 Development 139(24):4582-90, Xiao et al., 2001 Mol. Cell 8, 531-543.	47	2	70	3	73	9	109	25	51	6	101	11
HDAC1/ RPD3	CG7471	Histone deacetylase 1	FLAG-GAGA complex 50 mM NaCl - mass spectrometric analyses	indirect iv vivo asssociation, direct not tested	Nakayama et al 2012 Development 139(24):4582-90.	11	0	17	0	35	3	62	6	15	0	35	0
ISWI	CG8625	Imitation SWI	FLAG-GAGA complex 50 mM NaCl - mass spectrometric analyses, gst-pull down	direct + iv vivo asssociation	Nakayama et al 2012 Development 139(24):4582-90, Xiao et al., 2001 Mol. Cell 8, 531-543.	57	2	103	3	102	23	166	52	65	12	143	61
Mi-2	CG8103	Mi-2	FLAG-GAGA complex 50 mM NaCl - mass spectrometric analyses	indirect iv vivo asssociation, direct not tested	Nakayama et al 2012 Development 139(24):4582-90.	28	0	37	0	52	6	74	8	31	6	66	16
Snr1	CG1064	Snf5-related 1	FLAG-GAGA complex 50 mM NaCl - mass spectrometric analyses	indirect iv vivo asssociation, direct not tested	Nakayama et al 2012 Development 139(24):4582-90.	21	0	25	0	19	0	31	0	8	3	16	7
Brm	CG5942	brahma	FLAG-GAGA complex 50 mM NaCl - mass spectrometric analyses, co-IP	indirect iv vivo asssociation, direct not tested	Nakayama et al 2012 Development 139(24):4582-90.	33	0	55	0	63	11	112	11	45	5	97	11
Hira	CG12153	Hira	co-IP, HIRA-complex	indirect iv vivo asssociation, direct not tested	Nakayama et al Genes Dev 2007 21(5):552-61, Moshkin et al Mol Cell 2009 35(6):782-93, Nakayama et al 2012 Development 139(24):4582-90.	7	0	8	0	20	0	27	0	5	0	7	0
Kis	CG3696	kismet	FLAG-GAGA complex 50 mM NaCl - mass spectrometric analyses	indirect iv vivo asssociation, direct not tested	Nakayama et al 2012 Development 139(24):4582-90.	11	0	13	0	23	3	34	4	13	0	17	0
Mor	CG18740	moira	FLAG-GAGA complex 50 mM NaCl - mass spectrometric analyses	indirect iv vivo asssociation, direct not tested	Nakayama et al 2012 Development 139(24):4582-90.	53	0	115	0	104	16	179	48	65	13	152	55
Polybromo	CG11375	polybromo	FLAG-GAGA complex 50 mM NaCl - mass spectrometric analyses, co-IP	indirect iv vivo asssociation, direct not tested	Nakayama et al 2012 Development 139(24):4582-90.	51	0	73	0	80	11	130	24	54	4	127	18
Esc	CG14941	extra sexcombs	co-IP	indirect iv vivo asssociation, direct not tested	Poux et al Genes Dev. 2001 15(19): 2509–2514.	7	0	10	0	9	2	14	5	3	0	12	0
Fs(1)h	CG2252	female sterile (1) homeotic	co-IP	indirect iv vivo asssociation, direct not tested	Kellner etal Nucleic Acids Res. 2013 41(20): 9274–9283	8	0	15	0	5	0	7	0	8	0	14	0
Rbf	CG7413	Retinoblastoma-family protein	co-IP	indirect iv vivo asssociation, direct not tested	Bayarmagnai et al Cell Cycle 2012 11(22):4191-202.	12	0	17	0	22	3	40	9	18	3	34	5
Tho2	CG31671	tho2	FLAG-GAGA complex 50 mM NaCl - mass spectrometric analyses	indirect iv vivo asssociation, direct not tested	Nakayama et al 2012 Development 139(24):4582-90.	45	0	71	0	56	8	84	9	40	5	81	13
Thoc6	CG5632	thoc6	FLAG-GAGA complex 50 mM NaCl - mass spectrometric analyses, Y2H	direct + iv vivo asssociation	Giot et al Science 2003 302(5651):1727-36, Nakayama et al 2012 Development 139(24):4582-90.	4	0	5	0	7	2	9	2	5	0	8	0
Bin1/SAP18	CG6046	Bicoid interacting protein 1	Y2H, GST-pull down	direct	Espinas et al EMBO Rep 2000 1(3):253-9.	6	0	11	0	6	0	8	0	4	2	5	3
Taf4	CG5444	TBP-associated factor 4	Y2H	direct	Giot et al Science 2003 302(5651):1727-36.	15	2	21	5	16	7	22	8	13	0	24	0
CG2199			(anti tag coimmunoprecipitation) DPiM coAP complex	indirect iv vivo asssociation, direct not tested	guruharsha et al Cell 2011 147(3):690-703.	23	0	25	0	15	3	20	10	7	0	12	0
CG7518			(anti tag coimmunoprecipitation) DPiM coAP complex	indirect iv vivo asssociation, direct not tested	guruharsha et al Cell 2011 147(3):690-703.	2	0	2	0	3	0	3	0	3	0	10	0
Ssrp/SSRP1	CG4817	Structure specific recognition protein	FLAG-GAGA complex 50-420 mM NaCl - mass spectrometric analyses; GST-pull down	direct + iv vivo asssociation	Nakayama et al 2012 Development 139(24):4582-90, Shimojima et al Genes Dev 2003 17(13):1605-16.	3	0	3	0	3	0	5	0	2	0	2	0
RpL35A	CG2099	Ribosomal protein L35A	(anti tag coimmunoprecipitation) DPiM coAP complex	indirect iv vivo asssociation, direct not tested	guruharsha et al Cell 2011 147(3):690-703.	12	5	151	7	11	0	18	0	8	4	15	9
RPA2	CG9273	Replication protein A2	(anti tag coimmunoprecipitation) DPiM coAP complex	indirect iv vivo asssociation, direct not tested	guruharsha et al Cell 2011 147(3):690-703.	2	0	2	0	2	0	6	0	2	0	2	0
Bip2/TAF3	CG2009	bip2	Y2H, GST-pull down, co-IP	direct + iv vivo asssociation	Giot et al Science 2003 302(5651):1727-36, chopra et al Dev Biol 2008 317(2):660-70.	10	0	12	0	3	2	3	3	0	0	0	0
Ph-p	CG18412	polyhomeotic proximal	co-IP	indirect iv vivo asssociation, direct not tested	Mishra et al 2003 Mech Dev 120(6):681-9	4	0	4	0	0	0	0	0	0	0	0	0
Known previously GAF partners not purified in GAF IP
E2f1	CG6376	E2F transcription factor 1	co-IP	indirect iv vivo asssociation, Rbf dependent	Bayarmagnai et al Cell Cycle 2012 11(22):4191-202.	not present
Pc	CG32443	Polycomb	co-IP	indirect iv vivo asssociation, direct not tested	Poux et al Genes Dev. 2001 15(19): 2509–2514.	not present
Yki	CG4005	yorkie	Yki complex, co-IP, GST-pull down	direct + iv vivo asssociation	Oh et al Cell Rep 2013 3(2):309-18.	not present
Dre4/Spt16	CG1828	dre4	FLAG-GAGA complex 50-420 mM NaCl - mass spectrometric analyses, but not in GST-pull down	indirect iv vivo asssociation, don't interact directly	Nakayama et al 2012 Development 139(24):4582-90, Shimojima et al Genes Dev 2003 17(13):1605-16.	not present
Corto	CG2530	corto	GST-pull down, Y2H	direct, in vivo association not tested	Salvaing et al NAR 2003 31(11):2873-82.	not present
GstE9	CG17534	Glutathione S transferase E9	Y2H	direct	Giot et al Science 2003 302(5651):1727-36.	not present
Homer	CG11324	homer	Y2H	direct	Giot et al Science 2003 302(5651):1727-36.	not present
Syx16	CG1467	Syntaxin 16	Y2H	direct	Formstecher et al Genome Res 15(3):376-84.	not present
CG5599			(anti tag coimmunoprecipitation) DPiM coAP complex	indirect iv vivo asssociation, direct not tested	guruharsha et al Cell 2011 147(3):690-703.	not present
Ku80	CG18801	Ku80	(anti tag coimmunoprecipitation) DPiM coAP complex	indirect iv vivo asssociation, direct not tested	guruharsha et al Cell 2011 147(3):690-703.	not present
RPA3	CG15220	Replication protein A3	(anti tag coimmunoprecipitation) DPiM coAP complex	indirect iv vivo asssociation, direct not tested	guruharsha et al Cell 2011 147(3):690-703.	not present
TFAM	CG4217	mitochondrial transcription factor A	(anti tag coimmunoprecipitation) DPiM coAP complex	indirect iv vivo asssociation, direct not tested	guruharsha et al Cell 2011 147(3):690-703.	not present
Trx	CG8651	trithorax	co-IP	indirect iv vivo asssociation, direct not tested	Poux et al Development 2002 129:2483-93.	not present
