# Supplementary material for: The GAGA factor regulatory network: Identification of GAGA factor associated proteins
Source: PLoS One. 2017 Mar 15;12(3):e0173602. doi: 10.1371/journal.pone.0173602 (PMC5351981; doi:10.1371/journal.pone.0173602)
Supplement: S5 File — GAF IP Tables A-C. (XLS) [file pone.0173602.s005.xls]

## Sheet: Table A
	Table A. GAF associated ATP-dependent chromatin remodelers.
	Subunits	Annotation symbol	Peptide count	Peptide count	Spectral count	Spectral count	Peptide count	Peptide count	Spectral count	Spectral count	Peptide count	Peptide count	Spectral count	Spectral count		t-test p-value
			GAF IP 1	Mock 1	GAF IP 1	Mock 1	GAF IP 2	Mock 2	GAF IP 2	Mock 2	GAF IP 3	Mock 3	GAF IP 3	Mock 3
	GAF/Trl	CG33261	144	3	1331	14	96	0	219	0	60	0	183	0		0.0276
	SWI/SNF subfamily
	PBAP/BAP complex
	Mor	CG18740	53	0	115	0	104	16	179	48	65	13	152	55		0.0211322
	Brm	CG5942	33	0	55	0	63	11	112	11	45	5	97	11		0.0147494
	Bap111/Dalao	CG7055	31	4	63	9	33	11	55	24	26	2	58	8		0.00134187
	Bap55	CG6546	30	2	58	6	52	7	144	8	21	4	68	11		0.0396277
	Act5C	CG4027	23	4	80	4	83	25	535	43	56	16	366	90		0.0712977
	Bap60	CG4303	23	5	37	6	47	3	69	3	26	6	66	12		0.0333308
	Snr1	CG1064	21	0	25	0	19	0	31	0	8	3	16	7		0.0290628
	PBAP specific subunits
	Polybromo	CG11375	51	0	73	0	80	11	130	24	54	4	127	18		0.00841185
	Bap170	CG3274	27	2	38	7	65	13	122	26	20	6	37	11		0.0782443
	SAYP/E(y)3	CG12238	10	0	11	0	14	0	28	0	9	0	17	0		0.00937165
	BAP specific subunits
	Osa	CG7467	17	0	22	0	40	12	54	16	26	6	55	20		0.0318816
	ISWI subfamily
	NURF complex
	Iswi	CG8625	57	2	103	3	102	23	166	52	65	12	143	61		0.0154123
	E(bx)	CG32346	47	2	70	3	73	9	109	25	51	6	101	11		0.00945425
	NURF-38	CG4634	27	5	91	7	34	3	58	3	23	3	66	7		0.00702294
	Caf1-55/caf1	CG4236	11	0	42	0	26	5	47	8	26	0	62	0		0.0245807
	associated protein
	Pzg/Z4	CG7752	48	0	124	0	47	9	71	19	36	4	92	14		0.00092207
	ACF complex
	Iswi	CG8625	57	2	103	3	102	23	166	52	65	12	143	61		0.0154123
	Acf1	CG1966	39	0	49	0	74	13	136	20	34	9	72	35		0.0348027
	ToRC complex
	Iswi	CG8625	57	2	103	3	102	23	166	52	65	12	143	61		0.0154123
	CtBP	CG7583	22	14	86	43	30	3	62	6	22	0	63	0		0.0132585
	Tou	CG10897	9	0	9	0	23	0	29	0	4	0	6	0		0.08464
	CHD subfamily
	dNURD (Mi-2) complex
	Mi-2	CG8103	28	0	37	0	52	6	74	8	31	6	66	16		0.0204713
	MTA1-like	CG2244	11	0	14	0	24	3	29	3	11	2	20	2		0.0410265
	Simj/p66	CG32067	7	0	8	0	14	2	18	2	7	0	16	0		0.0280306
	MEP-1	CG1244	6	0	7	0	15	3	25	6	14	0	25	0		0.0258585
	HDAC1/Rpd3	CG7471	11	0	17	0	35	3	62	6	15	0	35	0		0.0593603
	Caf1-55	CG4236	11	0	42	0	26	5	47	8	26	0	62	0		0.0245807
	MBD-like	CG8208	3	0	3	0	5	2	7	3	3	0	4	0		0.0167359
	CDK2AP1	CG18292	2	0	2	0	5	0	13	0	5	0	13	0		0.0285955
	associated protein
	Ttk	CG1856	22	0	42	0	23	0	30	0	8	0	21	0		0.0337945

## Sheet: Table B
	Table B. GAF associated TrxG/PcG factors
	Subunits	Annotation symbol	Peptide count	Peptide count	Spectral count	Spectral count	Peptide count	Peptide count	Spectral count	Spectral count	Peptide count	Peptide count	Spectral count	Spectral count		t-test p-value
			GAF IP 1	Mock 1	GAF IP 1	Mock 1	GAF IP 2	Mock 2	GAF IP 2	Mock 2	GAF IP 3	Mock 3	GAF IP 3	Mock 3
	GAF/Trl	CG33261	144	3	1331	14	96	0	219	0	60	0	183	0		0.0276
	Polycomb Group Proteins
	PRC2 complex
	Su(z)12	CG8013	15	0	20	0	13	0	17	0	4	0	8	0		0.0437872
	Caf1-55	CG4236	11	0	42	0	26	5	47	8	26	0	62	0		0.0245807
	E(z)	CG6502	10	0	12	0	13	0	18	0	4	0	4	0		0.0383097
	Esc	CG14941	7	0	10	0	9	2	14	5	3	0	12	0		0.0350987
	PhoRC complex
	Sfmbt	CG16975	3	0	6	0	5	0	8	0	3	0	4	0		0.015752
	Pho	CG17743	5	0	8	0	0	0	0	0	3	0	4	0		0.103941
	PRC1 complex
	Sce/dRing	CG5595	5	0	8	0	7	0	8	0	3	0	3	0		0.0247068
	Ph-p	CG18412	4	0	4	0	0	0	0	0	0	0	0	0		0.211325
	Psc	CG3886	3	0	4	0	4	2	5	3	0	0	0	0		0.154457
	Ph-d	CG3895	3	0	3	0	0	0	0	0	0	0	0	0		0.211325
	Pc	CG32443	0	0	0	0	0	2	0	3	0	0	0	0		0.211325
	PRC1 associated proteins
	l(1)G0020	CG1994	44	5	84	12	40	3	78	3	14	0	25	0		0.041254
	26-29-p	CG8947	26	2	57	3	33	6	57	10	22	4	66	15		0.00575101
	Ppl-87B	CG5650	19	3	45	5	37	2	83	2	18	2	78	11		0.0341112
	P90	CG10077	19	2	31	5	38	4	92	14	20	3	96	9		0.0328067
	Other Proteins associated with Polycomb or with Polycomb/Trithorax Function
	DNA-binding factors
	Adf1	CG15845	9	0	33	0	11	3	14	4	7	0	9	0		0.00335769
	Zeste	CG7803	3	0	3	0	3	0	3	0	2	0	3	0		0.00763404
	Psq/BTB-V	CG2368	12	0	14	0	4	0	4	0	3	0	3	0		0.0780902
	Cg/Combgap	CG8367	7	0	11	0	8	4	19	6	3	2	4	6		0.055058
	Jing	CG9397	3	0	3	0	4	0	4	0	0	0	0	0		0.0958548
	Grh	CG42311	5	0	5	0	0	0	0	0	3	0	4	0		0.103941
	Dsp1	CG12223	3	0	3	0	0	0	0	0	2	0	3	0		0.0996796
	Spps	CG5669	0	0	0	0	0	0	0	0	0	0	0	0		ND
	Non-DNA-binding factors
	Sxc/Ogt	CG10392	17	0	23	0	18	0	27	0	14	0	30	0		0.00268541
	Dom	CG9696	13	0	14	0	20	6	26	7	14	0	21	0		0.00506008
	Batman/Lolal	CG5738	19	2	222	3	18	3	37	8	11	3	33	29		0.0159729
	Kto	CG8491	8	0	9	0	14	0	18	0	4	0	12	0		0.0482188
	Hcf	CG1710	54	0	94	0	68	17	110	27	41	15	85	35		0.00657157
	Skd	CG9936	8	0	8	0	26	0	39	0	8	0	23	0		0.0724069
	dRAF2	CG4877	18	0	24	0	12	3	18	7	2	0	6	0		0.0846369
	E(Pc)	CG7776	6	0	7	0	5	0	5	0	0	0	0	0		0.0934283
	Proteins implicated in Trithorax Function
	DNA-binding factors
	Fs(1)h	CG2252	8	0	15	0	5	0	7	0	8	0	14	0		0.00990197
	Non-DNA-binding factors
	Lid	CG988	49	0	70	0	71	4	118	6	40	0	76	0		0.0139237
	Ash2	C6677	17	0	31	0	23	0	32	0	11	0	27	0		0.0195516
	Bre1	CG10542	15	0	15	0	7	0	9	0	9	0	16	0		0.0250402
	Kis	CG3696	11	0	13	0	23	3	34	4	13	0	17	0		0.025091
	Vtd/Rad21	CG17436	7	0	10	0	10	0	13	0	5	0	11	0		0.0185431
	Ash1	CG8887	2	0	4	0	0	0	0	0	0	0	0	0		0.211325
	Sls	CG1915	3	0	3	0	0	0	0	0	0	0	0	0		0.211325

## Sheet: Table C
	Table C. GAF associated chromosome architecture factors
	Subunits	Annotation symbol	Peptide count	Peptide count	Spectral count	Spectral count	Peptide count	Peptide count	Spectral count	Spectral count	Peptide count	Peptide count	Spectral count	Spectral count
			GAF IP 1	Mock 1	GAF IP 1	Mock 1	GAF IP 2	Mock 2	GAF IP 2	Mock 2	GAF IP 3	Mock 3	GAF IP 3	Mock 3		t-test p-value
	LBC complex
	GAF/Trl	CG33261	144	3	1331	14	96	0	219	0	60	0	183	0		0.0276
	Mod(mdg4)	CG32491	14	0	73	0	16	9	31	17	12	0	22	0		0.0262275
	E(y)2/ ENY2	CG15191	6	0	10	0	4	2	4	4	3	2	8	7		0.028819
	CP190 complex
	CP190	CG6384	23	0	33	0	12	7	28	7	9	2	13	7		0.0467165
	Su(Hw)	CG8573	11	0	11	0	19	0	35	0	12	0	21	0		0.0154133
	Mod(mdg4)	CG32491	14	0	73	0	16	9	31	17	12	0	22	0		0.0262275
	Map60/CP60	CG1825	14	0	24	0	25	0	37	0	14	3	31	4		0.0186846
	Pita	CG3941	6	0	9	0	9	2	18	2	2	0	5	0		0.0607223
	Ibf1	CG8436	15	0	23	0	4	2	5	2	5	2	8	3		0.0972978
	Ibf2	CG9740	5	0	6	0	3	0	3	0	0	0	0	0		0.103941
	CTCF	CG8591	0	0	0	0	0	0	0	0	0	0	0	0
	associated proteins
	Pzg/Z4	CG7752	48	0	124	0	47	9	71	19	36	4	92	14		0.00092207
	Dref	CG5838	60	7	178	12	82	14	351	48	28	9	258	41		0.0471339
	Chro	CG10712	32	0	60	0	38	10	63	16	20	6	45	21		0.0123934
	BEAF-32	CG10159	4	0	5	0	5	3	6	3	0	3	0	7		0.308687
	Cohesin complex
	SMC3	CG9802	51	0	75	0	65	6	88	11	35	3	71	10		0.0140012
	SMC1	CG6057	44	0	61	0	53	8	75	10	34	2	65	3		0.00442531
	SA/SCC3	CG3423	22	0	26	0	43	0	60	0	13	0	35	0		0.0498468
	Vtd/Rad21	CG17436	7	0	10	0	10	0	13	0	5	0	11	0		0.0185431
	associated proteins
	Pds5	CG17509	21	0	30	0	34	2	53	2	18	0	37	0		0.019161
	Nipped-B	CG17704	9	0	12	0	19	4	31	4	10	0	19	0		0.0271165
	Mau-2	CG4203	8	0	9	0	13	2	16	2	2	0	6	0		0.0768259
	Eco	CG8598	2	0	2	0	0	0	0	0	0	0	0	0		0.211325
	Condensin I
	SMC2	CG10212	47	0	65	0	51	4	82	4	42	6	68	20		0.000173737
	Glu	CG11397	43	0	71	0	77	14	115	17	55	6	100	15		0.0113608
	Barr	CG10726	18	0	28	0	19	0	26	0	17	2	40	4		2.30253e-05
	Cap-G	CG34438	15	0	17	0	26	0	48	0	5	0	5	0		0.0636231
	Cap-D2	CG1911	13	0	18	0	32	2	47	2	10	2	14	5		0.0655292
