# Supplementary material for: The GAGA factor regulatory network: Identification of GAGA factor associated proteins
Source: PLoS One. 2017 Mar 15;12(3):e0173602. doi: 10.1371/journal.pone.0173602 (PMC5351981; doi:10.1371/journal.pone.0173602)
Supplement: S6 File — (XLSX) [file pone.0173602.s006.xlsx]

## Sheet: Promoter associated factors
Mediator		Peptide count	Peptide count	Spectral count	Spectral count	Peptide count	Peptide count	Spectral count	Spectral count	Peptide count	Peptide count	Spectral count	Spectral count
	subunits	GAF IP 1	Mock 1	GAF IP 1	Mock 1	GAF IP 2	Mock 2	GAF IP 2	Mock 2	GAF IP 3	Mock 3	GAF IP 3	Mock 3
	MED1/CG7162	0	0	0	0	13	2	17	2	7	0	12	0
	MED4/CG8609	not present
	MED6	8	0	9	0	0	0	0	0	0	0	0	0
	MED7	3	0	4	0	0	0	0	0	2	0	3	0
	MED8	2	0	3	0	4	0	5	0	2	0	6	0
	MED9	2	0	2	0	0	0	0	0	0	0	0	0
	MED10	2	0	2	0	0	0	0	0	0	0	0	0
	MED11	2	0	2	0	0	0	0	0	0	0	0	0
	MED12/kto	8	0	9	0	14	0	18	0	4	0	12	0
	MED13/skd	8	0	8	0	26	0	39	0	8	0	23	0
	MED14	2	0	2	0	0	0	0	0	4	0	6	0
	MED15	3	0	3	0	5	0	6	0	3	0	4	0
	MED16	0	0	0	0	3	0	4	0	0	0	0	0
	MED17	2	0	2	0	6	3	9	3	2	0	4	0
	MED18	3	0	4	0	4	0	8	0	0	0	0	0
	MED19	5	0	6	0	0	0	0	0	0	0	0	0
	MED20/CG18780	0	0	0	0	2	0	2	0	3	0	4	0
	MED21	5	0	7	0	0	0	0	0	0	0	0	0
	MED22	3	0	7	0	0	0	0	0	0	0	0	0
	MED23	0	0	0	0	3	2	3	2	3	0	5	0
	MED24	0	0	0	0	7	0	8	0	0	0	0	0
	MED25	2	0	2	0	5	0	5	0	0	0	0	0
	MED26	5	0	5	0	0	0	0	0	0	0	0	0
	MED27	3	0	3	0	2	0	2	0	0	0	0	0
	MED28/CG5121	not present
	MED29/ix/CG13201	2	0	3	0	2	0	2	0	0	0	0	0
	MED30	3	0	5	0	0	0	0	0	2	0	3	0
	MED31/CG1057	not present
	CDK8	2	0	2	0	9	0	18	0	4	0	16	0
	cyclin C/CycC	not present
RNA polymerase II subunits		Peptide count	Peptide count	Spectral count	Spectral count	Peptide count	Peptide count	Spectral count	Spectral count	Peptide count	Peptide count	Spectral count	Spectral count
	subunits	GAF IP 1	Mock 1	GAF IP 1	Mock 1	GAF IP 2	Mock 2	GAF IP 2	Mock 2	GAF IP 3	Mock 3	GAF IP 3	Mock 3
	RPB1/RpII215	24	0	25	0	48	0	84	0	21	0	47	0
	RPB2/RpII140	10	0	10	0	47	0	68	0	27	0	49	0
	Rbp3/RpII33	7	0	12	0	6	4	11	8	2	0	3	0
	Rbp4	0	0	0	0	2	0	2	0	0	0	0	0
	Rpb5	9	0	18	0	9	0	12	0	10	0	23	0
	Rbp6/CG32169	not present
	Rbp7/Hrb27C	2	0	4	0	0	0	0	0	0	0	0	0
	Rpb8	8	0	13	0	2	0	4	0	5	0	8	0
	RPB9/RpII15	2	0	2	0	0	0	0	0	0	0	0	0
	Rpb10	7	0	9	0	5	0	9	0	5	0	10	0
	Rpb11	2	0	2	0	2	0	2	0	3	0	5	0
	Rbp12	not present
General transcription factor HATs: TFIID		Peptide count	Peptide count	Spectral count	Spectral count	Peptide count	Peptide count	Spectral count	Spectral count	Peptide count	Peptide count	Spectral count	Spectral count
	subunits	GAF IP 1	Mock 1	GAF IP 1	Mock 1	GAF IP 2	Mock 2	GAF IP 2	Mock 2	GAF IP 3	Mock 3	GAF IP 3	Mock 3
	TAF1, KAT4	16	0	18	0	15	4	18	8	10	0	17	0
	TAF2	4	0	4	0	12	0	15	0	5	0	10	0
	TAF3/bip2	10	0	12	0	3	2	3	3	0	0	0	0
	TAF4	15	2	21	5	16	7	22	8	13	0	24	0
	TAF5	8	0	11	0	24	0	33	0	10	0	14	0
	TAF6	20	0	26	0	29	4	49	4	15	2	36	10
	TAF7	6	0	8	0	4	4	8	4	3	0	4	0
	TAF8	2	0	2	0	4	0	5	0	0	0	0	0
	TAF9/e(y)1	10	0	13	0	11	8	26	16	6	6	7	32
	TAF10	3	0	4	0	0	0	0	0	0	2	0	2
	TAF11	2	0	4	0	0	0	0	0	0	0	0	0
	TAF12	2	0	2	0	5	0	8	0	5	0	10	0
	TAF13	0	0	0	0	2	0	2	0	0	0	0	0
	TBP	3	0	4	0	7	2	10	2	2	0	4	0
	TAF10b	7	0	9	0	5	0	5	0	2	0	7	0
Promoter pausing
PMC552961	subunits	Peptide_count IP GAF	Peptide_count IP mock	Spectral_count IP GAF	Spectral_count IP mock
	Spt5,DSIF	0	0	0	0	2	0	2	0	0	0	0	0
	NELF-B	7	0	9	0	6	0	8	0	0	0	0	0
	NELF-D/TH1	8	0	17	0	8	0	10	0	4	0	6	0
	NELF-A	2	0	2	0	7	0	8	0	2	0	2	0
	NELF-E	5	0	6	0	6	0	8	0	2	0	11	0

## Sheet: TREX-Tho, FACT
TREX–THO complex		Peptide count	Peptide count	Spectral count	Spectral count	Peptide count	Peptide count	Spectral count	Spectral count	Peptide count	Peptide count	Spectral count	Spectral count
PMID: 15133499	subunits	GAF IP 1	Mock 1	GAF IP 1	Mock 1	GAF IP 2	Mock 2	GAF IP 2	Mock 2	GAF IP 3	Mock 3	GAF IP 3	Mock 3
	THO2	45	0	71	0	56	8	84	9	40	5	81	13
	HPR1	21	0	36	0	41	4	55	5	14	6	24	15
	THOC5	15	2	24	2	24	0	49	0	14	2	30	2
	ThoC7	9	0	10	0	4	2	6	2	6	0	8	0
	Tex/CG9615	8	0	9	0	7	0	11	0	4	0	6	0
	THOC6	4	0	5	0	7	2	9	2	5	0	8	0
		Peptide count	Peptide count	Spectral count	Spectral count	Peptide count	Peptide count	Spectral count	Spectral count	Peptide count	Peptide count	Spectral count	Spectral count
FACT complex		GAF IP 1	Mock 1	GAF IP 1	Mock 1	GAF IP 2	Mock 2	GAF IP 2	Mock 2	GAF IP 3	Mock 3	GAF IP 3	Mock 3
PMID: 9489704	Ssrp/SSRP1	3	0	3	0	3	0	5	0	2	0	2	0
PMID: 12815073	Dre4/Spt16/CG1828	not present

## Sheet: Replication
ORC complex
		Peptide count	Peptide count	Spectral count	Spectral count	Peptide count	Peptide count	Spectral count	Spectral count	Peptide count	Peptide count	Spectral count	Spectral count
	subunits	GAF IP 1	Mock 1	GAF IP 1	Mock 1	GAF IP 2	Mock 2	GAF IP 2	Mock 2	GAF IP 3	Mock 3	GAF IP 3	Mock 3
PMC316721	ORC1	13	0	18	0	7	3	9	3	2	0	2	0
PMC4368505	ORC2	8	0	9	0	16	3	23	12	8	0	17	0
	ORC3/lat/CG4088	20	2	23	6	40	2	54	2	11	3	25	3
	ORC4	12	0	14	0	22	0	34	0	11	0	20	0
	ORC5	14	0	17	0	26	4	38	5	8	0	17	0
	ORC6	5	0	5	0	3	0	3	0	3	0	9	0
DNA Replication enzymes and protein cofactors (only high score are listed)
		Peptide count	Peptide count	Spectral count	Spectral count	Peptide count	Peptide count	Spectral count	Spectral count	Peptide count	Peptide count	Spectral count	Spectral count
		GAF IP 1	Mock 1	GAF IP 1	Mock 1	GAF IP 2	Mock 2	GAF IP 2	Mock 2	GAF IP 3	Mock 3	GAF IP 3	Mock 3
	Gnf1	65	5	130	8	82	14	137	24	42	8	112	35
	Dref/CG5838	60	7	178	12	82	14	351	48	28	9	258	41
	dpa	53	3	89	13	70	5	120	7	47	3	120	6
	Mcm7	46	3	92	6	55	2	87	3	41	0	87	0
	DNApol-delta	38	0	71	0	64	2	103	4	40	4	90	9
	RfC38	32	5	199	11	52	5	113	16	36	5	107	36
	RfC4	27	5	110	7	52	10	106	12	27	8	56	33
	DNApol-alpha180	25	0	27	0	27	0	34	0	10	0	14	0
	RfC3	23	8	48	16	26	5	47	6	27	3	74	10
	Mcm5	21	0	24	0	14	0	21	0	6	0	11	0
	Mcm6	15	0	24	0	11	0	17	0	6	0	13	0

## Sheet: NUPs
NUPs (only high score are listed)		Peptide count	Peptide count	Spectral count	Spectral count	Peptide count	Peptide count	Spectral count	Spectral count	Peptide count	Peptide count	Spectral count	Spectral count
		GAF IP 1	Mock 1	GAF IP 1	Mock 1	GAF IP 2	Mock 2	GAF IP 2	Mock 2	GAF IP 3	Mock 3	GAF IP 3	Mock 3
	Nup358	78	0	108	0	95	12	189	19	72	12	178	32
	Nup160	46	0	95	0	69	10	107	17	42	5	90	11
	Nup107	39	4	97	11	90	2	150	2	46	3	111	11
	Nup133	38	0	67	0	95	10	210	20	46	4	174	10
	Nup98	28	0	53	0	67	11	143	21	26	4	74	10
	Nup153	26	0	35	0	37	4	65	5	18	0	37	0
	Nup75	20	4	41	9	44	3	89	4	25	3	55	9
	Nup154	20	0	28	0	52	2	105	2	26	0	74	0
	Nup50	17	0	24	0	41	5	56	5	15	7	37	19
	Nup250/CG11943	17	0	23	0	34	0	47	0	18	0	31	0
	Nup43/CG7671	15	0	22	0	32	0	45	0	23	0	58	0
	Nup44A	7	0	10	0	33	2	56	2	17	3	30	11

## Sheet: Heterochromatin
Heterochromatin proteins		Peptide count	Peptide count	Spectral count	Spectral count	Peptide count	Peptide count	Spectral count	Spectral count	Peptide count	Peptide count	Spectral count	Spectral count
	subunits	GAF IP 1	Mock 1	GAF IP 1	Mock 1	GAF IP 2	Mock 2	GAF IP 2	Mock 2	GAF IP 3	Mock 3	GAF IP 3	Mock 3
	HP1a	not present
	Su(var)3-9	32	4	61	10	59	0	102	0	45	5	88	18
	Ago2	29	0	36	0	18	0	23	0	11	0	24	0
HP1a associated PMID: 24990964
	CG1737	26	2	46	6	33	11	62	18	17	13	31	24
	Sle	16	0	20	0	2	3	2	3	5	0	11	0
	Woc	14	0	15	0	28	0	39	0	28	0	71	0
	Hp1b	10	0	22	0	17	0	28	0	7	3	15	11
	CG8108	8	0	12	0	9	4	12	6	2	2	3	6
	His3	7	0	29	0	3	0	3	0	2	2	4	9
	Vtd/Rad21	7	0	10	0	10	0	13	0	5	0	11	0
	Hmr	6	0	8	0	13	0	16	0	5	0	8	0
	Mes-4	6	0	6	0	16	0	22	0	11	0	17	0
	Su(var)3-7	6	0	7	0	8	0	10	0	4	2	7	3
	Borr	6	0	6	0	5	0	6	0	4	0	10	0
	L(3)j2D3	6	0	6	0	5	5	7	8	4	0	15	0
	His1	5	0	7	0	11	3	11	8	0	2	0	6
	Su(var)2-10	5	0	5	0	9	0	13	0	3	0	7	0
	Caf1-180	4	0	6	0	3	0	4	0	0	0	0	0
	Incenp	4	0	5	0	2	0	3	0	0	0	0	0
	Su(var)3-3	3	0	5	0	15	0	21	0	3	0	6	0
	Egg	3	0	3	0	6	0	6	0	4	0	8	0
	CG1815	2	0	3	0	5	0	5	0	2	0	4	0
	Hp5	2	0	2	0	2	0	2	0	0	0	0	0
	Kdm4a	2	0	2	0	3	0	5	0	2	0	2	0
	Lhr	2	0	4	0	3	0	4	0	0	0	0	0
	SuUr	2	0	3	0	4	0	6	0	0	0	0	0
