# Supplementary material for: The GAGA factor regulatory network: Identification of GAGA factor associated proteins
Source: PLoS One. 2017 Mar 15;12(3):e0173602. doi: 10.1371/journal.pone.0173602 (PMC5351981; doi:10.1371/journal.pone.0173602)
Supplement: S7 File — (XLSX) [file pone.0173602.s007.xlsx]

## Sheet: Mod(mdg4) isoforms in GAF IP
	Mod(mdg4) isoforms present in GAF IP
		Flybase name	Predicted MW (kDa)	Length (aa)	Presence in GAF IP
	1	PT	67.2	610	GAF IP 1	GAF IP 2	GAF IP 3
	2	PW	55.6	505	GAF IP 1	GAF IP 2	GAF IP 3
	3	PZ	57.5	526	GAF IP 1	GAF IP 2	GAF IP 3
	4	PS	55.3	506	GAF IP 1	GAF IP 2	-
	5	PV	62.3	567	GAF IP 1	GAF IP 2	-
	6	PI	59.1	541	GAF IP 1	GAF IP 2	-
	7	PC	58.1	534	GAF IP 1	GAF IP 2	-
	8	PP	58.8	539	GAF IP 1	-	GAF IP 3
	9	PN	64.2	580	GAF IP 1	-	-
	10	PD	57.4	520	-	GAF IP 2	GAF IP 3
	11	PM	55.3	503	-	GAF IP 2	-
	12	PAC	59.3	540	-	GAF IP 2	-
	13	PF	58.6	536	-	GAF IP 2	-
	14	PG	54.3	497	-	-	GAF IP 3

## Sheet: Mod(mdg4) peptide data
					GAF IP 1	Mock 1	GAF IP 2	Mock 2	GAF IP 3	Mock 3	GAF IP 1	Mock 1	GAF IP 2	Mock 2	GAF IP 3	Mock 3
	Sequence	Mod(mdg4) Isoform (Flybase)	Predicted MW (kDa)	Length (aa)	TotalIntensity_PSYS-30(search id:80090)	TotalIntensity_PSYS-31(search id:80092)	TotalIntensity_PSYS-64(search id:105310)	TotalIntensity_PSYS-65(search id:105447)	TotalIntensity_PSYS-68(search id:105454)	TotalIntensity_PSYS-69(search id:105455)	Prob Score_PSYS-30(search id:80090)	Prob Score_PSYS-31(search id:80092)	Prob Score_PSYS-64(search id:105310)	Prob Score_PSYS-65(search id:105447)	Prob Score_PSYS-68(search id:105454)	Prob Score_PSYS-69(search id:105455)
1	R.KADYSVFQCCYR.E	PT	67.2	610	403337	X	2.34511e+06	X	728487	X	6.54761	X	8.3376	X	8.31266	X
2	K.SCLPSQFMPGESGVISSLSPSK.E	PT	67.2	610	1.75877e+06	X	X	X	X	X	10.1093	X	X	X	X	X
3	K.TKVEDQTPKPK.L	PT	67.2	610	8165.2	X	X	X	X	X	6.27208	X	X	X	X	X
4	K.LQAATLNEEASEPAVYASTTK.G	PT	67.2	610	824928	X	1.85667e+06	X	X	X	12.7865	X	12.1097	X	X	X
5	K.SCLPSQFMPGESGVISSLSPSKELLMK.N	PT	67.2	610	X	X	503644	X	X	X	X	X	4.92286	X	X	X
6	K.QQSQNYSESSFVDTSGDQGNTEAQGHLSTLR.H	PW	55.6	505	48139.2	X	X	X	X	X	11.5895	X	X	X	X	X
7	K.TNEHDTTTYWHCR.S	PW	55.6	505	142264	X	537800	X	478534	X	8.80764	X	10.2769	X	9.86866	X
8	K.SNNILYWECVQNR.S	PZ	57.5	526	X	X	X	X	1.06549e+06	X	X	X	X	X	3.67945	X
9	R.NCGPQMFLISR.K	PZ	57.5	526	163870	X	X	X	X	X	6.23371	X	X	X	X	X
10	K.QQSQNYSESSFVDTSGDQGNTEAQVTQHVR.N	PZ	57.5	526	23639.1	X	X	X	X	X	10.5136	X	X	X	X	X
11	K.AAGMLIHK.K	PZ	57.5	526	184634	X	312838	X	X	X	6.04885	X	5.59454	X	X	X
12	R.TSSNEHNFVYVGLPR.M	PS	55.3	506	1.09064e+06	X	669306	X	X	X	5.76943	X	8.02458	X	X	X
13	R.LNLKNPDNIIR.T	PS	55.3	506	X	X	470434	X	X	X	X	X	3.79426	X	X	X
14	R.HIAPIQK.V	PS	55.3	506	X	X	80891.2	X	X	X	X	X	4.39268	X	X	X
15	R.MQLIYGGQPFIFEK.T	PV	62.3	567	X	X	2.03489e+06	X	X	X	X	X	7.01882	X	X	X
16	R.FHTHEEIVR.R	PV	62.3	567	X	X	279917	X	X	X	X	X	5.16717	X	X	X
17	R.VFTINDVVCPLNR.F	PV	62.3	567	514099	X	1.35004e+06	X	X	X	6.81645	X	6.23476	X	X	X
18	R.RVPPVETIAK.V	PV	62.3	567	X	X	691635	X	X	X	X	X	4.65818	X	X	X
19	R.VVTNVVEGVHK.I	PI	59.1	541	155750	X	933894	X	X	X	4.5567	X	8.0845	X	X	X
20	V.TNVVEGVHK.I	PI	59.1	541	64948.5	X	X	X	X	X	4.95488	X	X	X	X	X
21	K.AYIPMPMIYTCR.V	PC	58.1	534	X	X	464893	X	X	X	X	X	4.19565	X	X	X
22	R.GNQLTPSAVQEFIDHK.L	PC	58.1	534	344272	X	X	X	X	X	5.13402	X	X	X	X	X
23	R.CSQFAVLR.C	PP	58.8	539	X	X	X	X	1.0424e+06	X	X	X	X	X	3.56589	X
24	R.RQDPLETAATSAPATTT.-	PP	58.8	539	59838	X	X	X	X	X	8.63827	X	X	X	X	X
25	K.LFLPAAEATEIEMQALVDAAEEELDEEER.H	PN	64.2	580	62030.9	X	X	X	X	X	8.89137	X	X	X	X	X
26	K.CPVLICMSK.T	PD	57.4	520	X	X	1.24702e+06	X	X	X	X	X	5.93735	X	X	X
27	R.TPVVSNVR.S	PD	57.4	520	X	X	X	X	483576	X	X	X	X	X	4.95288	X
28	K.FLNFDGPAEFSLAAHR.R	PM	55.3	503	X	X	896634	X	X	X	X	X	5.55037	X	X	X
29	R.ATTFMVDSEVK.Y	PM	55.3	503	X	X	X	46426.1	X	X	X	X	X	6.53831	X	X
30	R.GHLQYWK.C	PAC	59.3	540	X	X	272715	X	X	X	X	X	5.74639	X	X	X
31	R.VPPLIMEPPPLLEIK.S	PAC	59.3	540	X	X	298178	X	X	X	X	X	7.50077	X	X	X
32	K.AQTLRDPHQMATK.L	PF	58.6	536	X	X	366390	X	X	X	X	X	5.35483	X	X	X
33	R.VVTAVDKNSQER.I	PG	54.3	497	X	X	X	X	182296	X	X	X	X	X	5.91188	X
34	Q.TGTTTTATLVSTNKR.S	not specific			X	X	X	47095.5	X	X	X	X	X	7.82887	X	X
35	T.TTTATLVSTNKR.S	not specific			X	X	X	X	52849.7	X	X	X	X	X	5.4242	X
36	L.SAGFHESLCR.G	not specific			X	X	X	X	100171	X	X	X	X	X	6.64997	X
37	K.SEPDYSEDHGDAAGDAEGTYVEDDTYGDMR.Y	not specific			64246.3	X	X	X	X	X	13.8037	X	X	X	X	X
38	R.SSLTPASSSAGVKR.S	not specific			X	X	1.08343e+06	19604.6	X	X	X	X	6.27022	4.65784	X	X
39	K.GLTDNDPAPQPPQESSPPPAAPHVQQQQIPAQR.V	not specific			X	X	361963	X	X	X	X	X	5.28811	X	X	X
40	R.SSLTPASSSAGVK.R	not specific			X	X	1.47608e+06	X	1389513	X	X	X	4.37891	X	5.80998	X
41	K.QDALPAFISTAESLQIK.G	not specific			4889276	X	1.42603e+06	X	870613	X	9.0307	X	6.62071	X	8.74022	X
42	R.GDLVDVSLAAEGQIVK.A	not specific			442213	X	X	X	X	X	8.98788	X	X	X	X	X
43	K.QSTTQIVIQTTAAPQATIVQQQQPQQAAQQIQSQQLQTGTTTTATLVSTNKR.S	not specific			336478	X	X	X	X	X	9.93924	X	X	X	X	X
44	R.YKIETVDDGLGDEK.Q	not specific			335066	X	X	47104.2	2.63293e+06	X	5.0782	X	X	6.69137	7.15228	X
45	G.TTTTATLVSTNKR.S	not specific			X	X	1.24964e+06	24254	48495.8	X	X	X	6.4805	6.21824	7.32859	X
46	R.LVLSVCSPFFR.K	not specific			282849	16528.3	3.18348e+06	X	X	X	5.55999	4.93542	7.19841	X	X	X
47	R.QEEAEYIDLPMELPTK.S	not specific			1.4046e+06	X	2021866	X	X	X	7.41969	X	6.96782	X	X	X
48	K.LHQQSPQQVR.Q	not specific			X	X	248771	X	X	X	X	X	5.77307	X	X	X
49	R.YDDSYFTENEDAGNQTAANTSGGGVTATTSK.A	not specific			X	X	1.63192e+06	15700.5	432291	X	X	X	12.1704	10.0623	10.0112	X
