# Supplementary material for: The GAGA factor regulatory network: Identification of GAGA factor associated proteins
Source: PLoS One. 2017 Mar 15;12(3):e0173602. doi: 10.1371/journal.pone.0173602 (PMC5351981; doi:10.1371/journal.pone.0173602)
Supplement: S8 File — (XLSX) [file pone.0173602.s008.xlsx]

## Sheet: BTB-proteins
	BTB/POZ Proteins
				Peptide count	Peptide count	Spectral count	Spectral count	Peptide count	Peptide count	Spectral count	Spectral count	Peptide count	Peptide count	Spectral count	Spectral count
	Symbol	Annotation symbol	Name	GAF IP 1	Mock 1	GAF IP 1	Mock 1	GAF IP 2	Mock 2	GAF IP 2	Mock 2	GAF IP 3	Mock 3	GAF IP 3	Mock 3	t-test p-value	TTK group
	Trl/GAF	CG33261	Trithorax-like/GAGA	144	3	1331	14	96	0	219	0	60	0	183	0	0.0276	yes
1	Lolal/ batman	CG5738	Lola like	19	2	222	3	18	3	37	8	11	3	33	29	0.0159729	yes
2	Lola/BTB-IV	CG12052	Longitudinals lacking	25	0	81	0	25	6	40	7	17	4	37	9	0.00312032	yes
3	Mod(mdg4)	CG32491	Modifier of mdg4	14	0	73	0	16	9	31	17	12	0	22	0	0.0262275	yes
4	Ttk	CG1856	Tramtrack	22	0	42	0	23	0	30	0	8	0	21	0	0.0337945	yes
5	CP190	CG6384	Centrosomal protein 190kD	23	0	33	0	12	7	28	7	9	2	13	7	0.0467165	no
6	Rib	CG7230	Ribbon	17	0	27	0	30	3	57	3	16	5	36	6	0.0223352	align to ttk group
7	cg41099	cg41099		16	0	23	0	17	0	34	0	16	0	44	0	0.000208117	doesn't align to ttk group
8	Psq/BTB-V	CG2368	Pipsqueak	12	0	14	0	4	0	4	0	3	0	3	0	0.0780902	yes
9	Mri	cg1216	Mrityu	5	0	9	0	8	0	18	0	7	2	16	3	0.00342662	doesn't align to ttk group
10	Bab2/BTB-II	CG9102	bric a brac 2	6	0	8	0	6	0	8	0	5	0	5	0	0.00172118	yes
11	CG8924	CG8924		5	0	7	0	6	0	9	0	2	0	4	0	0.0345253	align to ttk group
Present not in all GAF IPs
12	BtbVII	CG43365/CG11494	BTB-protein-VII	2	0	7	0	5	0	5	0	0	0	0	0		yes
13	Ab	CG43860	Abrupt	9	0	11	0	5	0	8	0	0	0	0	0		yes
14	CG6118	CG6118		3	0	3	0	0	0	0	0	0	0	0	0		align to ttk group
15	CG15812	CG15812	Piefke/Pfk	4	0	4	0	0	0	0	0	0	0	0	0		weaker align to ttk group
16	Kel	CG7210	Kelch	0	0	0	0	2	0	2	0	0	0	0	0		no
17	CG7102	CG7102		0	0	0	0	2	0	2	0	0	0	0	0		doesn't align to ttk group
18	cg17068	cg17068		0	0	0	0	2	0	2	0	0	0	0	0		weaker align to ttk group
19	Inc	cg32810	Insomniac	0	0	0	0	2	0	2	0	0	0	0	0		doesn't align to ttk group

## Sheet: C2H2-type ZnF
	C2H2-type Zinc Finger Proteins
				Peptide count	Peptide count	Spectral count	Spectral count	Peptide count	Peptide count	Spectral count	Spectral count	Peptide count	Peptide count	Spectral count	Spectral count
	Symbol	Annotation symbol	Name	GAF IP 1	Mock 1	GAF IP 1	Mock 1	GAF IP 2	Mock 2	GAF IP 2	Mock 2	GAF IP 3	Mock 3	GAF IP 3	Mock 3	t-test p-value
	Trl/GAF	CG33261	Trithorax-like/GAGA	144	3	1331	14	96	0	219	0	60	0	183	0	0.0276
1	Polybromo	CG11375	Polybromo	51	0	73	0	80	11	130	24	54	4	127	18	0.00841185
2	Pzg	CG7752	Putzig	48	0	124	0	47	9	71	19	36	4	92	14	0.00092207
3	Lola/BTB-IV	CG12052	Longitudinals lacking	25	0	81	0	25	6	40	7	17	4	37	9	0.00312032
4	CG2199	CG2199		23	0	25	0	15	3	20	10	7	0	12	0	0.043829
5	CP190	CG6384	Centrosomal protein 190kD	23	0	33	0	12	7	28	7	9	2	13	7	0.0467165
6	Ttk	CG1856	Tramtrack	22	0	42	0	23	0	30	0	8	0	21	0	0.0337945
7	Row	CG8092	Relative of woc	21	0	26	0	38	6	71	8	25	7	48	11	0.0147175
8	MBD-R2	CG10042	MBD-R2	16	0	20	0	8	0	12	0	9	0	14	0	0.0242803
9	Su(z)12	CG8013	Su(z)12	15	0	20	0	13	0	17	0	4	0	8	0	0.0437872
10	Noi	CG2925	Noisette	12	0	17	0	17	4	36	5	8	0	14	0	0.0166119
11	MTA1-like	CG2244	Metastasis associated 1-like	11	0	14	0	24	3	29	3	11	2	20	2	0.0410265
12	Su(Hw)	CG8573	Suppressor of Hairy wing	11	0	11	0	19	0	35	0	12	0	21	0	0.0154133
13	Hang	CG32575	Hangover	9	0	10	0	18	2	20	2	15	2	23	5	0.0172008
14	CG8108	CG8108		8	0	12	0	9	4	12	6	2	2	3	6	0.0884118
15	Ssl1	CG11115	Suppressor of Stem-Loop mutation ortholog (S. cerevisiae)	7	0	24	0	11	0	16	0	5	0	5	0	0.0245335
16	Pita	CG3941	Pita	6	0	9	0	9	2	18	2	2	0	5	0	0.0607223
17	MEP-1	CG1244	MEP-1	6	0	7	0	15	3	25	6	14	0	25	0	0.0258585
18	Su(var)3-7	CG8599	Suppressor of variegation 3-7	6	0	7	0	8	0	10	0	4	2	7	3	0.0124087
19	CG11984	CG11984		5	0	8	0	12	0	21	0	4	0	11	0	0.0542998
20	CG10754	CG10754		5	0	5	0	9	0	15	0	2	0	5	0	0.0596145
21	L(3)neo38	CG6930	Lethal (3) neo38	4	0	9	0	7	0	8	0	2	0	4	0	0.0482188
22	Sbb	CG5580	Scribbler	2	0	3	0	4	0	5	0	2	0	3	0	0.0285955
23	Pep	CG6143	Protein on ecdysone puffs	4	0	6	0	2	0	2	0	4	0	7	0	0.0188748
24	CG8478	CG8478		9	0	11	0	10	2	15	3	5	2	10	3	0.016598
25	Cg	CG8367	Combgap	7	0	11	0	8	4	19	6	3	2	4	6	0.055058
26	Sry-delta	CG17958	Serendipity δ	4	0	5	0	5	0	12	0	4	0	7	0	0.00293258
Present not in all GAF IPs
27	CG7372	CG7372		7	0	12	0	7	0	7	0	0	0	0	0
28	Ab	CG43860	Abrupt	9	0	11	0	5	0	8	0	0	0	0	0
29	CG4887	CG4887		7	0	7	0	3	0	4	0	0	0	0	0
30	CG5316	CG5316		2	0	5	0	3	0	4	0	0	0	0	0
31	Jing	CG9397	Jing	3	0	3	0	4	0	4	0	0	0	0	0
32	CG15435	CG15435		2	0	2	0	3	0	4	0	0	0	0	0
33	CG6701	CG6701		2	0	2	0	2	0	3	0	0	0	0	0
34	Pho	CG17743	Pleiohomeotic	5	0	8	0	0	0	0	0	3	0	4	0
35	CG31365	CG31365		4	0	5	0	0	0	0	0	0	0	0	0
36	CG1024	CG1024		4	0	6	0	0	0	0	0	0	0	0	0
37	CG10321	CG10321		3	0	3	0	0	0	0	0	0	0	0	0
38	CG30020/p190	CG30020		3	0	3	0	0	0	0	0	0	0	0	0
39	CG16779	CG16779		3	0	5	0	0	0	0	0	0	0	0	0
40	Br140	CG1845	Br140	2	0	2	0	0	0	0	0	0	0	0	0
41	CG32767	CG32767		2	0	2	0	0	0	0	0	0	0	0	0
42	CG6654	CG6654		2	0	2	0	0	0	0	0	0	0	0	0
43	CG9817	CG9817		2	0	2	0	0	0	0	0	0	0	0	0
44	CG10267	CG10267	Zinc-finger protein	2	0	2	0	0	0	0	0	0	0	0	0
45	CG4936	CG4936		2	0	2	0	0	0	0	0	0	0	0	0
46	Clamp	CG1832	Chromatin-linked adaptor for MSL proteins	0	0	0	0	8	0	8	0	0	0	0	0
47	ci	CG2125	cubitus interruptus	0	0	0	0	4	0	4	0	0	0	0	0
48	Hakai	CG10263	Hakai	0	0	0	0	3	0	4	0	0	0	0	0
49	CG8944	CG8944		0	0	0	0	2	0	4	0	0	0	0	0
50	crol	CG14938	Crooked legs	0	0	0	0	2	0	2	0	0	0	0	0
51	CG4360	CG4360		0	0	0	0	2	0	2	0	0	0	0	0
52	CG33213	CG12260		0	0	0	0	2	0	2	0	0	0	0	0
53	tef	CG8961	teflon	0	0	0	0	2	0	2	0	0	0	0	0
54	MESR4	CG4903	Misexpression suppressor of ras 4	0	0	0	0	0	0	0	0	2	0	4	0
