# Supplementary material for: The GAGA factor regulatory network: Identification of GAGA factor associated proteins
Source: PLoS One. 2017 Mar 15;12(3):e0173602. doi: 10.1371/journal.pone.0173602 (PMC5351981; doi:10.1371/journal.pone.0173602)
Supplement: S10 File — (XLSX) [file pone.0173602.s010.xlsx]

## Sheet: Lola isoforms in GAF IP
	Differ Lola isoforms present in GAF IP
		Flybase name	Predicted MW (kDa)	Length (aa)	Presence in GAF IP
	1	PG	96.3	891	GAF IP 1	GAF IP 2	-
	2	PD	79.4	748	GAF IP 1	GAF IP 2	GAF IP 3
	3	PI	105.8	970	GAF IP 1	GAF IP 2	GAF IP 3
	4	PX	64.4	602	GAF IP 1	GAF IP 2	-

## Sheet: Lola peptide data
					GAF IP 1	Mock 1	GAF IP 2	Mock 2	GAF IP 3	Mock 3	GAF IP 1	Mock 1	GAF IP 2	Mock 2	GAF IP 3	Mock 3
	Sequence	Lola Isoform (Flybase)	Predicted MW (kDa)	Length (aa)	TotalIntensity_PSYS-30(search id:80090)	TotalIntensity_PSYS-31(search id:80092)	TotalIntensity_PSYS-64(search id:105310)	TotalIntensity_PSYS-66(search id:105448)	TotalIntensity_PSYS-65(search id:105447)	TotalIntensity_PSYS-68(search id:105454)	Prob Score_PSYS-30(search id:80090)	Prob Score_PSYS-31(search id:80092)	Prob Score_PSYS-64(search id:105310)	Prob Score_PSYS-66(search id:105448)	Prob Score_PSYS-65(search id:105447)	Prob Score_PSYS-68(search id:105454)
1	R.GNLGVHVR.K	PI and PG			244734	X	590143	X	X	X	4.30995	X	4.0475	X	X	X
2	N.TAPDVASTAEIQR.S	PG	96.3	891	X	X	X	X	X	X	X	X	X	X	X	X
3	T.AIPTSVLVANSAAALTPKPQAAVIAEALMR.N	PG	96.3	891	X	X	1.07476e+06	X	X	X	X	X	7.52669	X	X	X
4	R.LSVTEVSDMLFEFYK.T	PG	96.3	891	1.9359e+06	X	168249	X	X	X	11.2929	X	9.97677	X	X	X
5	R.KENTAPDVASTAEIQR.S	PG	96.3	891	763997	X	1.794e+06	583825	X	681396	6.24421	X	8.39039	8.45085	X	7.34634
6	R.IKEENDVEIAGGDITPTK.I	PG	96.3	891	40692.9	X	X	X	X	X	10.0125	X	X	X	X	X
7	R.SQDELGLMAQDAQQRDPQDLSR.K	PG	96.3	891	371209	X	3130986	345121	X	1.83981e+06	8.46509	X	6.63734	5.54277	X	5.00715
8	K.NLNADEVMR.V	PG	96.3	891	X	X	2.55378e+06	X	X	X	X	X	4.00903	X	X	X
9	R.SSISGSLDLK.S	PD	79.4	748	X	X	X	X	47069.6	X	X	X	X	X	3.56547	X
10	K.VQHLMNEEWNMK.L	PD	79.4	748	1.01566e+06	X	939493	X	X	X	5.40731	X	4.82393	X	X	X
11	R.SEVDDEDETLAAQAEAVAALGIKPEPVTPSK.V	PD	79.4	748	425627	X	X	X	X	X	9.52957	X	X	X	X	X
12	R.SQDELGLMAQDAQQRDPQDLK.Y	PD	79.4	748	847986	X	X	X	X	X	4.73308	X	X	X	X	X
13	K.SGGGLAGLQQMGGGGAGGGGSTGDCGASVGSAGSHNGCESPIPENLSLR.K	PD	79.4	748	195522	X	X	X	X	X	9.64076	X	X	X	X	X
14	R.FNCEFCSSR.F	PD	79.4	748	45821.9	X	X	X	47996.3	1.28342e+06	6.02675	X	X	X	7.1225	3.40076
15	R.FHCAVCNK.S	PD	79.4	748	92703.8	X	X	X	X	X	3.96535	X	X	X	X	X
16	K.HSIFGSDDADQDQYKER.F	PD	79.4	748	290537	X	X	645185	X	X	9.22762	X	X	12.1815	X	X
17	K.LGLQIISNSLLK.E	PD	79.4	748	476275	X	604346	X	X	X	5.65017	X	5.39102	X	X	X
18	R.SQDELGLMAQDAQQRDPQASK.Q	PI	105.8	970	130941	X	X	X	X	X	5.80844	X	X	X	X	X
19	K.YAEIDDIELPDGTK.I	PI	105.8	970	X	X	X	X	9379.3	X	X	X	X	X	8.9976	X
20	K.KLGNITAAK.L	PI	105.8	970	113325	X	135894	X	X	X	4.64421	X	4.90917	X	X	X
21	R.NVQLADSKPIASR.I	PI	105.8	970	96770.9	X	X	X	X	1.33188e+06	6.41656	X	X	X	X	5.39548
22	R.TQESSGSSADLPSTSK.Q	PX	64.4	602	X	X	X	X	X	444313	X	X	X	X	X	7.03601
23	R.SQAFLNEHMR.K	PX	64.4	602	353013	X	X	X	X	X	3.14438	X	X	X	X	X
24	R.DPQVITVDRK.Y	PX	64.4	602	40199.9	X	X	X	X	X	3.68767	X	X	X	X	X
25	K.SENEEPTDLDNAASLKK.A	PX	64.4	602	150642	X	X	X	X	X	3.74486	X	X	X	X	X
26	R.SLQHLVQNMSNIDNSALVPGR.K	PX	64.4	602	X	X	237893	X	X	X	X	X	4.13336	X	X	X
27	R.SQDELGLMAQDAQQRDPQDEAGQNEGGESR.I	PP and PH			98762.6	X	X	X	X	X	9.08204	X	X	X	X	X
28	R.SQDELGLMAQDAQQR.D	not specific			2.98108e+06	X	X	X	16964	X	8.00523	X	X	X	7.37449	X
29	K.QLASVVDK.S	not specific			X	X	X	X	X	1.8563e+06	X	X	X	X	X	4.18159
30	R.LATGGAMDTSGDVSGSR.E	not specific			982679	X	1.92158e+06	X	X	3.35033e+06	11.6471	X	12.7427	X	X	11.9631
31	K.IKDNSVSSVGSEMVIEPK.A	not specific			251629	X	13525940	1.32293e+06	X	1.28844e+06	5.35465	X	5.39095	4.89912	X	9.10966
32	E.TLVDCTLAAEGK.F	not specific			X	X	X	X	32002.4	X	X	X	X	X	6.83959	X
33	A.SASASAVHAGVVVK.Q	not specific			X	X	713501	X	X	X	X	X	6.51454	X	X	X
34	K.DNSVSSVGSEMVIEPK.A	not specific			X	X	X	X	35386	X	X	X	X	X	5.5823	X
35	G.SAVGGPNSATGPNPASASASAVHAGVVVK.Q	not specific			X	X	229440	X	X	X	X	X	7.83137	X	X	X
36	R.GEVNISQDQLAALLK.A	not specific			5388200	X	3.86042e+06	1.93856e+06	X	X	7.13547	X	7.3572	7.26945	X	X
37	A.TGGAMDTSGDVSGSR.E	not specific			30858.7	X	X	X	X	X	7.51184	X	X	X	X	X
38	A.TGPNPASASASAVHAGVVVK.Q	not specific			X	X	584365	X	X	33022.9	X	X	7.47182	X	X	6.25822
39	K.LSGAYTLEQTK.R	not specific			2140948	X	2329684	X	67637.5	1.61656e+06	6.51429	X	5.46993	X	5.9047	5.49134
40	S.GAYTLEQTKR.A	not specific			324641	X	X	X	X	X	5.90036	X	X	X	X	X
41	R.AMMDYMYR.G	not specific			7722488	X	2.48156e+06	651750	X	1.11972e+06	6.68532	X	6.83003	7.03313	X	6.32381
42	K.LSGAYTLEQTKR.A	not specific			215928	X	830866	2.50898e+06	X	6.03854e+06	3.83446	X	8.03708	8.25568	X	7.8532
43	R.WNNHQSTLISVFDTLLENETLVDCTLAAEGK.F	not specific			1.02918e+06	X	X	X	X	X	8.61727	X	X	X	X	X
44	K.AAESLQIK.G	not specific			X	X	3439093	X	X	X	X	X	4.14986	X	X	X
45	L.SGAYTLEQTKR.A	not specific			392501	X	X	X	X	3.38701e+06	6.52614	X	X	X	X	7.29505
46	K.QLASVVDKSSSNHK.H	not specific			X	X	287474	340048	X	X	X	X	8.39691	8.20293	X	X
47	N.SATGPNPASASASAVHAGVVVK.Q	not specific			X	X	151064	X	X	X	X	X	11.7282	X	X	X
